# Supplementary material for: Comparative single-cell analyses reveal evolutionary repurposing of a conserved gene programme in bat wing development
Source: Nat Ecol Evol. 2025 Jul 16;9(9):1626–42. doi: 10.1038/s41559-025-02780-x (PMC12420390; doi:10.1038/s41559-025-02780-x)
Supplement: Supplementary file 4 — This table contains DEGs per cluster of the integrated LPM-derived data used for cluster annotation. Related to Fig. 1e. [file 41559_2025_2780_MOESM4_ESM.txt]

p_val	avg_log2FC	pct.1	pct.2	p_val_adj	cluster	gene	label
Msx1	0	1.00990529751774	0.823	0.199	0	1	Msx1	1 MR
Lhx9	0	0.851965588894866	0.808	0.267	0	1	Lhx9	1 MR
Tfap2b	0	0.700059887092605	0.488	0.098	0	1	Tfap2b	1 MR
Lhx2	0	0.6731091670289	0.634	0.182	0	1	Lhx2	1 MR
Dach1	0	0.633333070063813	0.627	0.202	0	1	Dach1	1 MR
Bambi	0	0.554330383766417	0.486	0.119	0	1	Bambi	1 MR
Msx2	0	0.529574073646688	0.402	0.059	0	1	Msx2	1 MR
Ebf1	0	1.02184750174716	0.975	0.478	0	2	Ebf1	14 ME
Col2a1	0	1.07225864948376	0.896	0.314	0	3	Col2a1	16 ChI
Wwp2	0	0.957999459741665	0.736	0.214	0	3	Wwp2	16 ChI
Col9a3	0	0.850164910693248	0.615	0.131	0	3	Col9a3	16 ChI
Col9a2	0	0.804422604484309	0.626	0.154	0	3	Col9a2	16 ChI
Matn4	0	0.774180103790879	0.47	0.083	0	3	Matn4	16 ChI
Sox9	0	0.746989631601504	0.77	0.307	0	3	Sox9	16 ChI
Col9a1	0	0.74278729430071	0.624	0.219	0	3	Col9a1	16 ChI
Sox6	0	0.731387479999359	0.589	0.147	0	3	Sox6	16 ChI
Foxc1	0	0.647080346797399	0.501	0.116	0	3	Foxc1	16 ChI
Fibin	0	0.638787614280722	0.503	0.139	0	3	Fibin	16 ChI
Sox5	0	0.630223722636575	0.563	0.177	0	3	Sox5	16 ChI
Col11a1	0	0.55537629825414	0.657	0.368	0	3	Col11a1	16 ChI
Sfrp2	0	0.545863657925671	0.568	0.313	0	3	Sfrp2	16 ChI
Mia	0	0.53367880909842	0.292	0.037	0	3	Mia	16 ChI
Cthrc1	0	0.519871766291522	0.389	0.129	0	3	Cthrc1	16 ChI
Itm2a	0	0.508856632780608	0.512	0.25	0	3	Itm2a	16 ChI
Igf1	0	0.866320018472061	0.557	0.132	0	4	Igf1	10 FbI1
Shox2	0	0.717740820308437	0.651	0.251	0	4	Shox2	10 FbI1
Dlk1	0	0.654467979576743	0.511	0.171	0	4	Dlk1	10 FbI1
Meis2	0	0.617627288385469	0.401	0.1	0	4	Meis2	10 FbI1
Col3a1	0	0.590163759448113	0.933	0.617	0	4	Col3a1	10 FbI1
Postn	0	0.553513276380633	0.359	0.111	0	4	Postn	10 FbI1
Tshz2	0	0.549448100249268	0.721	0.396	0	4	Tshz2	10 FbI1
Sox91	0	0.73744616519141	0.754	0.309	0	5	Sox9	17 ChH
Zfhx3	0	0.742965494284625	0.924	0.569	0	6	Zfhx3	6 MZ
Foxp1	0	0.586655439331074	0.647	0.312	0	6	Foxp1	6 MZ
Nbl1	0	0.550628028554661	0.474	0.16	0	6	Nbl1	6 MZ
Meox2	0	0.515795774534823	0.546	0.229	0	6	Meox2	6 MZ
Zfhx31	0	0.578779955394445	0.876	0.575	0	8	Zfhx3	7 FbIr
Cxcl14	0	0.568667193725867	0.567	0.286	0	8	Cxcl14	7 FbIr
Irx5	0	0.555078149493351	0.391	0.058	0	8	Irx5	7 FbIr
Zeb2	0	0.537667904777418	0.379	0.117	0	8	Zeb2	7 FbIr
Apcdd1	0	0.529287809159215	0.418	0.117	0	8	Apcdd1	7 FbIr
Lum	0	1.29853123832933	0.925	0.217	0	10	Lum	9 FbL
Dcn	0	0.994242169365874	0.734	0.156	0	10	Dcn	9 FbL
Col1a1	0	0.846830479026414	0.88	0.421	0	10	Col1a1	9 FbL
Shox21	0	0.783016300964486	0.694	0.257	0	10	Shox2	9 FbL
Col3a11	0	0.774677632473494	0.966	0.622	0	10	Col3a1	9 FbL
Col5a2	0	0.644747545730118	0.736	0.376	0	10	Col5a2	9 FbL
Sparc	0	0.63657814837514	0.802	0.448	0	10	Sparc	9 FbL
Akap12	0	0.634342260294819	0.469	0.168	0	10	Akap12	9 FbL
Dkk2	0	0.624006964414912	0.501	0.143	0	10	Dkk2	9 FbL
Emx2	0	0.604003764339819	0.425	0.063	0	10	Emx2	9 FbL
Col1a2	0	0.596593406677127	0.942	0.68	0	10	Col1a2	9 FbL
Kera	0	0.58227614544133	0.299	0.019	0	10	Kera	9 FbL
Dlk11	0	0.576341171881384	0.489	0.179	0	10	Dlk1	9 FbL
Lox	0	0.565750163401194	0.476	0.149	0	10	Lox	9 FbL
Osr1	0	0.548460443087531	0.53	0.179	0	10	Osr1	9 FbL
Emx2os	0	0.525584334816413	0.348	0.05	0	10	Emx2os	9 FbL
Celf2	0	0.52160596384267	0.451	0.148	0	10	Celf2	9 FbL
Zfhx4	0	0.514402281863022	0.905	0.608	0	10	Zfhx4	9 FbL
Gsc	0	0.665493887950415	0.435	0.086	0	11	Gsc	15 FbE
Ebf11	0	0.587669231676955	0.861	0.5	0	11	Ebf1	15 FbE
Gas2	0	0.527242463597648	0.631	0.331	0	11	Gas2	15 FbE
Runx2	0	0.629116858569011	0.4	0.066	0	12	Runx2	11 Pc
Rspo3	0	0.560837797275208	0.462	0.191	0	12	Rspo3	11 Pc
Ptch1	0	0.510186872633626	0.552	0.257	0	12	Ptch1	11 Pc
Aldh1a2	0	1.34606563826231	0.812	0.057	0	13	Aldh1a2	3 RA-Id
Slit2	0	0.816889463649804	0.571	0.161	0	13	Slit2	3 RA-Id
Rdh10	0	0.67811385421178	0.426	0.087	0	13	Rdh10	3 RA-Id
Msx11	0	0.634801208991623	0.616	0.238	0	13	Msx1	3 RA-Id
Id3	0	0.537920904094334	0.878	0.633	0	13	Id3	3 RA-Id
Plk2	0	0.532342389225634	0.444	0.164	0	13	Plk2	3 RA-Id
Creb5	0	0.50591687694711	0.687	0.358	0	13	Creb5	3 RA-Id
Rbp1	0	0.503462679827391	0.665	0.394	0	13	Rbp1	3 RA-Id
Scx	0	0.891389198828951	0.719	0.208	0	14	Scx	12 Tb
Col1a11	0	0.786200805841534	0.84	0.431	0	14	Col1a1	12 Tb
Gas21	0	0.763818029055006	0.75	0.33	0	14	Gas2	12 Tb
Fat3	0	0.559238657489392	0.466	0.145	0	14	Fat3	12 Tb
Meox21	0	0.517379914624374	0.565	0.239	0	14	Meox2	12 Tb
Top2a	0	0.90321629987053	0.926	0.399	0	15	Top2a	2 MP
Pclaf	0	0.720858481028015	0.837	0.391	0	15	Pclaf	2 MP
Dut	0	0.608371145713245	0.848	0.468	0	15	Dut	2 MP
Hmgb2	0	0.579036836624615	0.941	0.651	0	15	Hmgb2	2 MP
Mki67	0	0.561096430072057	0.653	0.27	0	15	Mki67	2 MP
Tk1	0	0.553252152121969	0.563	0.18	0	15	Tk1	2 MP
Tyms	0	0.527026671379176	0.747	0.386	0	15	Tyms	2 MP
Birc5	0	0.52079384050026	0.778	0.37	0	15	Birc5	2 MP
Atad2	0	0.50572939112557	0.665	0.321	0	15	Atad2	2 MP
Wwp21	0	1.31102100919382	0.897	0.229	0	16	Wwp2	18 ChT
Col2a11	0	1.17948165178926	0.955	0.335	0	16	Col2a1	18 ChT
Col9a31	0	1.15811196295735	0.803	0.143	0	16	Col9a3	18 ChT
Sox61	0	1.09967479149519	0.798	0.157	0	16	Sox6	18 ChT
Sox92	0	1.08427328158297	0.91	0.32	0	16	Sox9	18 ChT
Matn41	0	0.952706376899955	0.613	0.093	0	16	Matn4	18 ChT
Sox51	0	0.934493288100852	0.73	0.186	0	16	Sox5	18 ChT
Col9a11	0	0.914993355368703	0.739	0.231	0	16	Col9a1	18 ChT
Col9a21	0	0.862301072883409	0.666	0.172	0	16	Col9a2	18 ChT
Col11a11	0	0.767242925915587	0.779	0.375	0	16	Col11a1	18 ChT
Cthrc11	0	0.759476164726173	0.545	0.134	0	16	Cthrc1	18 ChT
Tgfb2	0	0.752151750022104	0.687	0.303	0	16	Tgfb2	18 ChT
Vcan	0	0.673467949128095	0.941	0.665	0	16	Vcan	18 ChT
Mef2c	0	0.658600982663115	0.508	0.161	0	16	Mef2c	18 ChT
Col25a1	0	0.643587168484508	0.493	0.164	0	16	Col25a1	18 ChT
Fgfr2	0	0.606771670964913	0.548	0.19	0	16	Fgfr2	18 ChT
Foxc11	0	0.606026262329458	0.485	0.132	0	16	Foxc1	18 ChT
Sema3c	0	0.589223343638573	0.4	0.096	0	16	Sema3c	18 ChT
Bmpr1b	0	0.578147120457109	0.402	0.081	0	16	Bmpr1b	18 ChT
Sorbs2	0	0.567718485474028	0.425	0.114	0	16	Sorbs2	18 ChT
Mia1	0	0.564371165370479	0.313	0.046	0	16	Mia	18 ChT
Cpe	0	0.562608249105695	0.551	0.258	0	16	Cpe	18 ChT
Papss2	0	0.556837255711791	0.339	0.049	0	16	Papss2	18 ChT
Sema3d	0	0.555359793372431	0.374	0.061	0	16	Sema3d	18 ChT
Cdc42ep3	0	0.551691996131832	0.433	0.134	0	16	Cdc42ep3	18 ChT
Fibin1	0	0.544981536456319	0.469	0.155	0	16	Fibin	18 ChT
Tgfbi	0	0.535638412035418	0.532	0.243	0	16	Tgfbi	18 ChT
Col11a2	0	0.534021813589698	0.309	0.038	0	16	Col11a2	18 ChT
Cytl1	0	0.52622327396313	0.298	0.075	0	16	Cytl1	18 ChT
Col27a1	0	0.523233639112904	0.484	0.196	0	16	Col27a1	18 ChT
Creb51	0	0.516867566993686	0.645	0.361	0	16	Creb5	18 ChT
Kank1	0	0.507330210377778	0.402	0.125	0	16	Kank1	18 ChT
Tcf7l2	0	0.507197150911609	0.728	0.432	0	16	Tcf7l2	18 ChT
Igfbp5	0	1.4515128666578	0.992	0.252	0	17	Igfbp5	13 FbI5
Amot	0	0.593185878807216	0.57	0.266	0	17	Amot	13 FbI5
Apcdd11	0	1.04048394649995	0.761	0.123	0	18	Apcdd1	8 FbA
Twist2	0	0.919477620668126	0.709	0.161	0	18	Twist2	8 FbA
Col14a1	0	0.866655582256279	0.54	0.052	0	18	Col14a1	8 FbA
Col6a1	0	0.859058343367018	0.726	0.227	0	18	Col6a1	8 FbA
Lum1	0	0.849539834051227	0.761	0.246	0	18	Lum	8 FbA
Col6a2	0	0.790588284871509	0.648	0.182	0	18	Col6a2	8 FbA
Col1a12	0	0.75782519727321	0.878	0.438	0	18	Col1a1	8 FbA
Dcn1	0	0.734782073215653	0.638	0.178	0	18	Dcn	8 FbA
Nebl	0	0.711799420091083	0.441	0.031	0	18	Nebl	8 FbA
Sema5a	0	0.692916365221743	0.712	0.304	0	18	Sema5a	8 FbA
Twist1	0	0.689179175584082	0.865	0.494	0	18	Twist1	8 FbA
Nrp1	0	0.669563985931041	0.576	0.194	0	18	Nrp1	8 FbA
Col3a12	0	0.647751755254578	0.938	0.635	0	18	Col3a1	8 FbA
Prox1	0	0.643799252499538	0.376	0.024	0	18	Prox1	8 FbA
Celf21	0	0.642362460430606	0.54	0.157	0	18	Celf2	8 FbA
Pth1r	0	0.629543056308908	0.683	0.299	0	18	Pth1r	8 FbA
Bcl11b	0	0.614233542652714	0.475	0.124	0	18	Bcl11b	8 FbA
Col6a3	0	0.602651812167352	0.571	0.23	0	18	Col6a3	8 FbA
Atp2b1	0	0.595890465792021	0.735	0.409	0	18	Atp2b1	8 FbA
Col23a1	0	0.586965609461567	0.487	0.135	0	18	Col23a1	8 FbA
Meis21	0	0.586952677198706	0.473	0.115	0	18	Meis2	8 FbA
Axin2	0	0.585597000519298	0.584	0.207	0	18	Axin2	8 FbA
Irx1	0	0.583280224466894	0.41	0.062	0	18	Irx1	8 FbA
Peg3	0	0.574817188531782	0.927	0.665	0	18	Peg3	8 FbA
Pkdcc	0	0.563042134949236	0.442	0.102	0	18	Pkdcc	8 FbA
Emp1	0	0.549977749898718	0.528	0.178	0	18	Emp1	8 FbA
Osr11	0	0.548670465914977	0.537	0.191	0	18	Osr1	8 FbA
Adgrl2	0	0.547719675170315	0.752	0.441	0	18	Adgrl2	8 FbA
Sparc1	0	0.545482935890268	0.796	0.46	0	18	Sparc	8 FbA
Col1a21	0	0.542767166346804	0.929	0.69	0	18	Col1a2	8 FbA
Irx51	0	0.540884178515219	0.418	0.072	0	18	Irx5	8 FbA
Egr1	0	0.538120183156519	0.639	0.34	0	18	Egr1	8 FbA
Emx21	0	0.536006991767596	0.407	0.076	0	18	Emx2	8 FbA
Zeb21	0	0.534582415656273	0.429	0.127	0	18	Zeb2	8 FbA
Lix1	0	0.525368664861343	0.462	0.147	0	18	Lix1	8 FbA
Lsamp	0	0.521594201126297	0.487	0.159	0	18	Lsamp	8 FbA
Emx2os1	0	0.52105395717179	0.367	0.06	0	18	Emx2os	8 FbA
Irx3	0	0.512382744582254	0.369	0.053	0	18	Irx3	8 FbA
Crabp1	0	0.506763712534515	0.74	0.45	0	18	Crabp1	8 FbA
Cenpf	0	1.10282177788658	0.819	0.273	0	19	Cenpf	2 MP
Ube2c	0	1.09069637314379	0.836	0.305	0	19	Ube2c	2 MP
Arl6ip1	0	0.970317293952495	0.879	0.46	0	19	Arl6ip1	2 MP
Cdc20	0	0.89954818894936	0.778	0.21	0	19	Cdc20	2 MP
Ccnb1	0	0.895198095638526	0.764	0.206	0	19	Ccnb1	2 MP
Aspm	0	0.873123305774966	0.698	0.16	0	19	Aspm	2 MP
Nusap1	0	0.872217053828822	0.746	0.199	0	19	Nusap1	2 MP
Top2a1	0	0.837678003574499	0.853	0.413	0	19	Top2a	2 MP
Tubb4b	0	0.836674321167275	0.848	0.419	0	19	Tubb4b	2 MP
Prc1	0	0.833251349135465	0.753	0.206	0	19	Prc1	2 MP
Cenpe	0	0.800609978405721	0.743	0.249	0	19	Cenpe	2 MP
Cks2	0	0.779302117450117	0.809	0.376	0	19	Cks2	2 MP
Tuba1c	0	0.730332409428083	0.647	0.142	0	19	Tuba1c	2 MP
Cenpa	0	0.721902359568202	0.736	0.266	0	19	Cenpa	2 MP
Cdca8	0	0.718115270359818	0.756	0.279	0	19	Cdca8	2 MP
Cdk1	0	0.708627363398997	0.738	0.255	0	19	Cdk1	2 MP
Cdca3	0	0.702025963154989	0.706	0.229	0	19	Cdca3	2 MP
H2ax	0	0.701459270682729	0.813	0.394	0	19	H2ax	2 MP
Mis18bp1	0	0.69462474851	0.669	0.187	0	19	Mis18bp1	2 MP
Mki671	0	0.692322424308699	0.696	0.279	0	19	Mki67	2 MP
Birc51	0	0.680324454216747	0.805	0.38	0	19	Birc5	2 MP
Ccnb2	0	0.673828715047668	0.687	0.208	0	19	Ccnb2	2 MP
Tpx2	0	0.67096076363518	0.691	0.222	0	19	Tpx2	2 MP
Plk1	0	0.650427982853901	0.625	0.151	0	19	Plk1	2 MP
Kif23	0	0.649860845277272	0.613	0.157	0	19	Kif23	2 MP
Knl1	0	0.649295969039194	0.635	0.187	0	19	Knl1	2 MP
Kpna2	0	0.645786057930369	0.497	0.093	0	19	Kpna2	2 MP
Dlgap5	0	0.627053045325527	0.572	0.148	0	19	Dlgap5	2 MP
Hmmr	0	0.627013091359651	0.607	0.154	0	19	Hmmr	2 MP
Kif11	0	0.624678812557118	0.642	0.201	0	19	Kif11	2 MP
Bub3	0	0.617623409223862	0.798	0.382	0	19	Bub3	2 MP
Aurka	0	0.610349709518132	0.593	0.137	0	19	Aurka	2 MP
Pttg1	0	0.605937403785471	0.586	0.228	0	19	Pttg1	2 MP
Bub1b	0	0.596142941581874	0.616	0.173	0	19	Bub1b	2 MP
Kif20b	0	0.589331539849859	0.638	0.238	0	19	Kif20b	2 MP
Jpt1	0	0.588308785646258	0.848	0.517	0	19	Jpt1	2 MP
Knstrn	0	0.585916340109102	0.609	0.174	0	19	Knstrn	2 MP
Ckap2	0	0.572619140166506	0.544	0.131	0	19	Ckap2	2 MP
Arhgap11a	0	0.572454919100711	0.584	0.15	0	19	Arhgap11a	2 MP
Ccna2	0	0.569317697980578	0.645	0.196	0	19	Ccna2	2 MP
Tacc3	0	0.5525257215389	0.599	0.176	0	19	Tacc3	2 MP
Smc4	0	0.551086708427266	0.799	0.414	0	19	Smc4	2 MP
Sgo1	0	0.549813886404333	0.553	0.145	0	19	Sgo1	2 MP
Hmgb21	0	0.549504090352064	0.901	0.659	0	19	Hmgb2	2 MP
Bub1	0	0.542203371046829	0.568	0.174	0	19	Bub1	2 MP
Ect2	0	0.530051069247611	0.529	0.141	0	19	Ect2	2 MP
Incenp	0	0.528893437399694	0.601	0.193	0	19	Incenp	2 MP
Ccnf	0	0.522911733834284	0.498	0.106	0	19	Ccnf	2 MP
Ckap2l	0	0.506426628202856	0.51	0.134	0	19	Ckap2l	2 MP
Smc2	0	0.500846649301745	0.822	0.45	0	19	Smc2	2 MP
