# Supplementary material for: Comparative single-cell analyses reveal evolutionary repurposing of a conserved gene programme in bat wing development
Source: Nat Ecol Evol. 2025 Jul 16;9(9):1626–42. doi: 10.1038/s41559-025-02780-x (PMC12420390; doi:10.1038/s41559-025-02780-x)
Supplement: Supplementary file 5 — This table contains the genes expressed in the distal and proximal bat fibroblast cells shown in Fig. 3a. [file 41559_2025_2780_MOESM5_ESM.txt]

gene	prox.avg_log2FC	prox.pct_exp.1	prox.pct_exp.2	prox.adj_pval	dist.avg_log2FC	dist.pct_exp.1	dist.pct_exp.2	dist.adj_pval	signif.diff	Category	Mm_conserved
1	EMX2	0.81423261665739	0.6	0.112	0	0.109158477606345	0.185	0.112	0.040505574394137	prox.	p>d	FALSE
2	EMX2OS	0.839252603142087	0.585	0.106	0	0.205296430571021	0.22	0.106	4.8550407510821e-09	both	p>d	FALSE
3	GPC3	0.480744333081885	0.972	0.782	0	0.243649677519655	0.915	0.782	2.54588404826113e-26	both	NA	FALSE
4	TAC3	0.760177801673728	0.457	0.064	0	0.0528838295277978	0.103	0.064	1	prox.	p>d	FALSE
5	TAGLN	0.761425080404551	0.713	0.264	0	0.691106803910102	0.688	0.264	1.37677627046191e-119	both	NA	FALSE
6	MARCKS	0.332387961810465	0.99	0.904	1.0105631133288e-310	0.20943116768093	0.984	0.904	5.40194502684911e-40	both	NA	FALSE
7	SHOX2	0.78439110704761	0.599	0.163	6.90466706407589e-290	0.223295867398707	0.296	0.163	1.72840509850485e-09	both	p>d	FALSE
8	NPR3	0.687580530391285	0.47	0.104	3.215604115094e-270	-0.0806000538922737	0.061	0.104	1	prox.	p>d	FALSE
9	TNFAIP6	0.577072445793452	0.522	0.148	1.87293774854621e-217	0.688841342288666	0.601	0.148	3.68300279130396e-141	both	NA	FALSE
10	SPARC	0.423808045324106	0.931	0.725	1.4057399122077e-210	0.183985907997145	0.843	0.725	1.45052036526549e-09	both	NA	FALSE
11	COL26A1	0.572107812610066	0.681	0.316	1.34038456356201e-206	-0.0381888790499728	0.307	0.316	1	prox.	p>d	FALSE
12	GREM1	0.485655523664362	0.296	0.044	7.10528762638963e-192	0.0619556544374744	0.087	0.044	0.468212036424104	prox.	NA	FALSE
13	VGLL3	0.486172262362788	0.318	0.053	4.74249546777462e-191	-0.013072236995252	0.052	0.053	1	prox.	NA	FALSE
14	TBX2	0.586739852369686	0.452	0.124	3.77680976157001e-188	0.574295683525367	0.481	0.124	1.75719224863891e-88	both	NA	FALSE
15	TMSB4X	0.404388678191054	0.928	0.728	2.12386096629749e-180	0.22681407055038	0.85	0.728	1.46759481650919e-17	both	NA	FALSE
16	FN1	0.487707271677725	0.823	0.528	1.47925227150862e-179	0.0811076534008744	0.618	0.528	0.230909592327301	prox.	NA	FALSE
17	MME	0.563147717918424	0.593	0.232	7.4001968543115e-173	0.0521714444006925	0.284	0.232	1	prox.	p>d	FALSE
18	NPAS3	0.441395295004599	0.324	0.067	1.79822444958385e-166	0.49628102335428	0.345	0.067	1.52722863549551e-92	both	NA	FALSE
19	ADAMTS3	0.520000219409897	0.432	0.149	1.12373153856435e-160	0.163704278160397	0.242	0.149	0.000465823335965264	both	p>d	FALSE
20	IGF2-AS	0.276931454732659	0.986	0.918	4.85641608915387e-145	0.108457046548978	0.958	0.918	0.000434571903647538	both	NA	FALSE
21	VIM	0.297611660464409	0.947	0.857	9.27034963126937e-145	0.414662746447496	0.965	0.857	4.27553242392767e-148	both	NA	FALSE
22	ATRNL1	0.348957412832761	0.25	0.04	3.02559699342072e-142	0.118994306201129	0.113	0.04	1.02666370593752e-07	both	NA	FALSE
23	PCDH9	0.522385056268036	0.667	0.32	4.59899413578409e-141	0.330730747804916	0.57	0.32	2.76250383009941e-28	both	NA	FALSE
24	carPer2nc.29860	0.551070230738206	0.625	0.294	5.75969837563184e-136	0.15043843533911	0.418	0.294	2.87862187113056e-06	both	p>d	FALSE
25	COL5A1	0.449192985900052	0.784	0.475	3.13207845507411e-135	0.236675491248098	0.671	0.475	4.31558003394975e-15	both	NA	FALSE
26	SFRP1	0.532773348167329	0.654	0.33	2.34005182859824e-132	-0.153269032378286	0.216	0.33	1.7939078955522e-05	prox.	p>d	FALSE
27	PEG10	0.33607238342044	0.931	0.777	1.42901770627131e-130	-0.0246216968292905	0.78	0.777	1	prox.	NA	FALSE
28	ADD3	0.447409691811765	0.685	0.395	5.19484195731547e-128	0.251533007630424	0.577	0.395	1.54574137672104e-13	both	NA	FALSE
29	ITM2A	0.516480414900137	0.49	0.192	1.0331852434103e-124	0.161735436374138	0.305	0.192	1.17589395737069e-05	both	p>d	FALSE
30	MEST	0.389559472714658	0.869	0.617	8.43889076141932e-121	0.141528011637269	0.73	0.617	0.00352059455089858	both	NA	FALSE
31	PDE4D	0.455059736569293	0.602	0.288	3.90296737965965e-120	0.517938667507156	0.617	0.288	3.42118809920073e-67	both	NA	FALSE
32	COLEC12	0.370389900823166	0.333	0.088	7.81978066834061e-120	0.29786706850172	0.274	0.088	1.37515217832859e-31	both	NA	FALSE
33	KRT19	0.450697592814666	0.591	0.298	2.54361270551388e-118	0.0346549301893714	0.338	0.298	1	prox.	NA	FALSE
34	COL6A3	0.419237774617517	0.76	0.475	7.36685600201675e-118	0.204923319192675	0.638	0.475	3.02436755337352e-09	both	NA	FALSE
35	PLPP3	0.436369338983901	0.641	0.346	1.18945143930352e-112	0.119194674317452	0.437	0.346	1	prox.	NA	FALSE
36	TMEFF2	0.397816977752419	0.283	0.071	1.3056982229789e-112	0.227636724975367	0.188	0.071	2.8053890001392e-15	both	NA	FALSE
37	DUSP1	0.443496638385574	0.505	0.259	5.66892285520561e-111	0.326761389570897	0.483	0.259	1.25362304662819e-24	both	NA	FALSE
38	EMP1	0.425858731274075	0.54	0.248	3.63638752357453e-110	0.0705432623131678	0.294	0.248	1	prox.	NA	FALSE
39	FOSB	0.488549669011278	0.418	0.196	4.63275062422896e-107	0.328322460124527	0.359	0.196	1.0481710832593e-17	both	NA	FALSE
40	RRBP1	0.341634749523441	0.847	0.635	2.31763178158682e-106	0.157549359964877	0.746	0.635	8.59778768837399e-05	both	NA	FALSE
41	FGF19	0.310679276170853	0.941	0.741	1.66490084046322e-103	0.165627338570459	0.887	0.741	4.86554514823941e-12	both	NA	FALSE
42	SLC8A1	0.430599779238336	0.581	0.288	6.20245840906431e-103	0.551359061545589	0.657	0.288	8.5756515901364e-76	both	NA	FALSE
43	FOS	0.505414422724363	0.561	0.347	2.32747598476566e-101	0.416688457288498	0.573	0.347	4.81690700466398e-26	both	NA	FALSE
44	carPer2nc.29867	0.446741432844272	0.412	0.156	5.53287721457002e-100	0.0613273056435106	0.193	0.156	1	prox.	NA	FALSE
45	ZNF385D	0.364292052878329	0.341	0.108	3.17145148306797e-98	0.342138661623027	0.333	0.108	3.69807622948288e-39	both	NA	FALSE
46	RARRES2	0.4354442801465	0.542	0.283	1.08934436071634e-97	0.403037707322857	0.551	0.283	2.02158667031062e-36	both	NA	FALSE
47	DD181999-gene	0.374149777686642	0.373	0.13	1.97414631934228e-97	0.0619975337486772	0.188	0.13	0.128988582957421	prox.	NA	FALSE
48	NEBL	0.315188463404475	0.251	0.06	3.72552321850247e-95	0.111155649011523	0.132	0.06	1.30542701607982e-05	both	NA	FALSE
49	STC1	0.378769477387735	0.293	0.098	2.51658345370496e-93	0.387168342276703	0.303	0.098	6.79977159619232e-43	both	NA	FALSE
50	BTG2	0.425504483687514	0.461	0.27	4.53197320036685e-93	0.153966907643918	0.38	0.27	0.00300941456297473	both	NA	FALSE
51	NES	0.373541784140474	0.399	0.157	6.59630464109669e-93	-0.0452912942119011	0.141	0.157	1	prox.	NA	FALSE
52	carPer2nc.12570	0.474418380082932	0.43	0.181	1.38373224010207e-92	0.36403103755034	0.389	0.181	1.06833795377331e-24	both	NA	FALSE
53	SSPN	0.384550722307984	0.447	0.188	4.91720312266835e-92	0.0515765153490962	0.239	0.188	1	prox.	NA	FALSE
54	EFEMP2	0.374079440612208	0.471	0.216	1.51744968199448e-91	0.18138695095774	0.341	0.216	1.67970091108409e-06	both	NA	FALSE
55	STRA6	0.332390224534041	0.297	0.09	1.61819254429621e-90	-0.00323043990956631	0.087	0.09	1	prox.	NA	FALSE
56	DLK1	0.485927620055662	0.453	0.193	5.18887653743676e-90	-0.17252964826374	0.181	0.193	4.54945115940995e-12	prox.	NA	FALSE
57	KIAA1217	0.358724691119003	0.356	0.128	2.36758743010701e-89	0.186294244496375	0.246	0.128	1.56414245879076e-08	both	NA	FALSE
58	ADGRA2	0.368577419758372	0.433	0.188	1.96365636628466e-88	0.235390416177435	0.336	0.188	7.37785094989923e-13	both	NA	FALSE
59	TPM1	0.411892344504111	0.633	0.362	8.46257663287797e-87	-0.0265016753375368	0.397	0.362	0.00194443415142474	prox.	NA	FALSE
60	COL24A1	0.338442661949858	0.274	0.081	7.45865526512271e-84	-0.141443181939249	0.01	0.081	9.97282364065924e-10	prox.	NA	FALSE
61	TSPAN5	0.334660549014977	0.371	0.143	1.56524873575242e-83	0.221498426795995	0.286	0.143	2.76023543999574e-13	both	NA	FALSE
62	TENM3-2	0.368606394109365	0.667	0.422	6.08943583142693e-83	0.189891489413372	0.549	0.422	1.32152720864811e-05	both	NA	FALSE
63	NFIB	0.262677675099334	0.939	0.813	6.70481931213026e-83	0.166743527557051	0.909	0.813	6.06085658534583e-10	both	NA	FALSE
64	RSPO3	-0.489213032559461	0.128	0.357	1.72892943544026e-81	0.272146423069309	0.57	0.357	4.35887851688382e-20	dist.	NA	FALSE
65	ZFHX3	0.361374746780854	0.842	0.613	1.00863458857554e-79	0.128465961163416	0.756	0.613	2.23996947576495e-09	both	NA	FALSE
66	FLNC	0.346418630148732	0.473	0.225	5.07717457000836e-79	0.161000491279411	0.334	0.225	0.000556051355325448	both	NA	FALSE
67	COL6A1	0.33126424186064	0.784	0.535	3.13867043709801e-78	0.138212798231483	0.659	0.535	0.000766540001836479	both	NA	FALSE
68	carPer2nc.30868	0.362507006061977	0.398	0.168	4.03881022621387e-77	0.210694948608623	0.319	0.168	5.9801357012619e-13	both	NA	FALSE
69	JUNB	0.39532618484541	0.391	0.192	7.51425183132266e-77	0.219252713395611	0.341	0.192	2.76581458687108e-11	both	NA	FALSE
70	RHOB	0.335501952355929	0.366	0.153	4.29547386528431e-76	0.134367865260341	0.242	0.153	0.0105700763409098	prox.	NA	FALSE
71	ERC2	0.325956486982942	0.309	0.112	1.2309488528057e-73	-0.0325801257299154	0.094	0.112	1	prox.	NA	FALSE
72	NR4A1	0.354330719848309	0.286	0.1	2.87904936193402e-73	-0.0844004850280276	0.07	0.1	1	prox.	NA	FALSE
73	TOPORS	0.366432826910592	0.477	0.305	5.41990263118657e-73	0.150192150514222	0.387	0.305	0.288339166288423	prox.	NA	FALSE
74	HMGCR	0.362574493244875	0.539	0.313	2.56559834061986e-72	0.0358834659252688	0.348	0.313	1	prox.	NA	FALSE
75	LAMA4	0.305986143677318	0.345	0.135	1.58784591314933e-71	0.172048260998075	0.251	0.135	1.1333498546724e-07	both	NA	FALSE
76	CDK14	0.343662361337165	0.527	0.292	5.8825738307773e-71	0.322411835411916	0.5	0.292	1.22482055164892e-25	both	NA	FALSE
77	TENT5A	0.325985362685484	0.287	0.098	2.39297682667373e-70	-0.133258003578038	0.042	0.098	0.000405980617258831	prox.	NA	FALSE
78	GADD45B	0.314275912315224	0.253	0.095	1.16662345059354e-69	0.0541206910818167	0.134	0.095	1	prox.	NA	FALSE
79	CLIP1	0.324638785357364	0.414	0.191	2.25337182335575e-69	0.107117350918842	0.27	0.191	1	prox.	NA	FALSE
80	carPer2nc.13530	0.305613668041586	0.292	0.103	1.22722757018228e-68	0.136061312440082	0.178	0.103	0.0184359301669832	prox.	NA	FALSE
81	OLFML3	0.330678927040995	0.574	0.333	1.85944857001042e-67	0.220079534434767	0.493	0.333	6.34441672557459e-10	both	NA	FALSE
82	JUND	0.288183679773252	0.783	0.641	3.55735725574843e-66	0.413348266702449	0.875	0.641	1.03776831587447e-61	both	NA	FALSE
83	NCAM1	0.351656028009776	0.59	0.356	2.17295825343726e-65	-0.110935162672338	0.317	0.356	0.288965733744953	prox.	NA	FALSE
84	IRS1	0.315560947464059	0.376	0.171	3.31831453465296e-65	0.435345617344998	0.455	0.171	1.0300504250569e-54	both	NA	FALSE
85	TRIO	0.332106389816621	0.63	0.394	5.04830228102202e-65	0.32303507936388	0.615	0.394	1.33257460009193e-24	both	NA	FALSE
86	FBLN2	0.318121320126222	0.422	0.208	1.25295821892839e-64	0.0942169114913342	0.275	0.208	1	prox.	NA	FALSE
87	CD81	0.312076372349346	0.686	0.467	1.56143085226954e-64	0.197304608085706	0.599	0.467	1.10720230995809e-07	both	NA	FALSE
88	RAB11FIP2	0.323497243292137	0.429	0.212	2.07602563964279e-64	0.0793359133709617	0.267	0.212	1	prox.	NA	FALSE
89	carPer2nc.15695	0.296229595900629	0.326	0.132	7.04515206008963e-64	0.351333207612343	0.347	0.132	3.69663977438905e-36	both	NA	FALSE
90	COL16A1	0.312646454530067	0.387	0.179	2.3335727263719e-63	0.0217983519165911	0.197	0.179	1	prox.	NA	FALSE
91	APOE	0.35112312623439	0.353	0.164	8.28633144121037e-63	0.0791834368134712	0.213	0.164	1	prox.	NA	FALSE
92	carPer2nc.16611	0.302367178015719	0.361	0.163	4.9952156057062e-62	0.130524628150697	0.256	0.163	0.0067243265964795	both	NA	FALSE
93	carPer2nc.3772	0.320707051101153	0.41	0.195	6.49247847111165e-62	-0.020362455022929	0.202	0.195	1	prox.	NA	FALSE
94	ARHGAP29	0.314076768562233	0.404	0.193	8.36681635601338e-62	0.174174462863841	0.307	0.193	2.89024960117942e-05	both	NA	FALSE
95	RNASE4	0.272794054941458	0.286	0.109	1.16182691989775e-61	0.137079531950069	0.204	0.109	3.22427894454187e-05	both	NA	FALSE
96	TENM1	0.330737483553321	0.383	0.175	6.15112587577721e-61	0.122104536214074	0.249	0.175	1	prox.	NA	FALSE
97	carPer2nc.29861	0.282378093205353	0.28	0.103	9.96043156051356e-61	0.0386340822960961	0.134	0.103	1	prox.	NA	FALSE
98	TFPI	0.235270505663367	0.234	0.076	2.11721904988066e-59	0.442451399321892	0.354	0.076	5.44851013723428e-76	both	NA	FALSE
99	FST	0.285809240747039	0.254	0.089	3.47900191826925e-59	-0.0405677539366932	0.075	0.089	1	prox.	NA	FALSE
100	carPer2nc.4354	0.333161713027163	0.427	0.23	1.85297677040884e-58	0.376052722023073	0.476	0.23	4.27101686440754e-33	both	NA	FALSE
101	RGL1	0.27582725445358	0.314	0.131	5.55933912598768e-58	0.391185091721071	0.385	0.131	1.08338577907812e-48	both	NA	FALSE
102	SIK1	0.283270292190181	0.309	0.129	1.64476241838177e-57	0.0508499122917267	0.166	0.129	1	prox.	NA	FALSE
103	TIMP1	0.308312517664717	0.536	0.312	4.38476126490961e-57	0.185374776908559	0.469	0.312	1.11016693167494e-09	both	NA	FALSE
104	DSEL	0.315721257178552	0.573	0.342	1.11261127744031e-56	0.12187478792382	0.449	0.342	0.00256989055918586	both	NA	FALSE
105	SQLE	0.326879690097527	0.464	0.261	1.83080680377635e-56	-0.0271310353206804	0.249	0.261	1	prox.	NA	FALSE
106	HMGA2	0.273657509525928	0.787	0.648	2.12918628002069e-56	-0.0374910490261073	0.681	0.648	0.0022382510494073	prox.	NA	FALSE
107	PKDCC	0.285655246554932	0.278	0.107	7.6371577629886e-56	0.0325489923217126	0.129	0.107	1	prox.	NA	FALSE
108	BNC2	0.305603534825787	0.63	0.398	8.0316418591278e-56	0.244844826918897	0.568	0.398	4.93052521496851e-11	both	NA	FALSE
109	ARHGAP10	0.302019294376087	0.46	0.258	3.00185525294688e-55	0.0963048856731074	0.324	0.258	1	prox.	NA	FALSE
110	carPer2nc.29857	0.286960712227899	0.33	0.146	1.27915600039691e-53	0.0610902068833108	0.186	0.146	1	prox.	NA	FALSE
111	DPYSL3	0.24860212417025	0.463	0.259	1.55091780786956e-53	0.489496833586708	0.611	0.259	4.55159605899539e-62	both	NA	FALSE
112	ZFP36L1	0.243632203370846	0.866	0.716	7.18438376209308e-53	0.296785427235086	0.862	0.716	1.30404202715631e-39	both	NA	FALSE
113	carPer2nc.22606	0.316075237464466	0.411	0.215	1.2549294786929e-52	-0.0199016432633752	0.232	0.215	1	prox.	NA	FALSE
114	PRRX1	0.281306465993284	0.751	0.531	1.45121381058515e-52	0.119407952737328	0.666	0.531	4.02739477007901e-08	both	NA	FALSE
115	IRX5	0.201021225443281	0.187	0.056	2.6198806077675e-51	0.444211370532447	0.331	0.056	1.78663592119363e-83	both	NA	FALSE
116	CCN1	0.326162506029042	0.49	0.287	3.51218551366875e-51	0.359756651315834	0.502	0.287	6.83101278500722e-26	both	NA	FALSE
117	DSE	0.259817373923561	0.312	0.137	5.14344903179736e-51	0.253552950802716	0.3	0.137	2.76631677031799e-18	both	NA	FALSE
118	carPer2nc.19318	0.312177785794493	0.542	0.33	9.85771998234969e-51	0.217244415252824	0.458	0.33	3.13233037383511e-07	both	NA	FALSE
119	TSHZ1	0.306135984122122	0.45	0.273	7.95937251936055e-50	0.375515075167783	0.531	0.273	4.45152026260049e-34	both	NA	FALSE
120	carPer2nc.25691	0.279480659629724	0.42	0.227	1.68591959128251e-49	0.173839800588711	0.343	0.227	2.73347934461192e-05	both	NA	FALSE
121	CLU	0.290410562059944	0.461	0.261	4.86371208009535e-49	0.0344177694699654	0.312	0.261	1	prox.	NA	FALSE
122	RUNX1T1	0.268044391036308	0.677	0.459	6.64991140615934e-49	0.0796445251774468	0.547	0.459	0.130677844459541	prox.	NA	FALSE
123	CLSTN3	0.272606278995955	0.378	0.192	1.14620702117513e-48	0.219957694493662	0.328	0.192	6.14544431341037e-11	both	NA	FALSE
124	PRDM2	0.290409546211549	0.442	0.253	1.37593170058732e-48	0.13016493490013	0.34	0.253	0.633521293579362	prox.	NA	FALSE
125	INSIG1	0.261539665025283	0.255	0.108	7.7202753484524e-48	0.0262531927425132	0.12	0.108	1	prox.	NA	FALSE
126	EVA1B	0.261660512015413	0.353	0.172	8.59081342910923e-48	0.214126685110217	0.31	0.172	6.68803408171626e-11	both	NA	FALSE
127	SOCS3	0.277246932350501	0.264	0.123	1.04338979930451e-47	0.0677610783055113	0.171	0.123	1	prox.	NA	FALSE
128	PCDH10	0.309498056676915	0.392	0.206	1.4516490696291e-46	0.13985959170308	0.315	0.206	9.90008510284668e-06	both	NA	FALSE
129	PTX3	0.276296079911991	0.303	0.152	4.92136309947144e-46	0.158389996584154	0.253	0.152	0.000222238856787843	both	NA	FALSE
130	JUN	0.282332991904779	0.76	0.584	1.2672199678949e-45	0.305318254716376	0.774	0.584	2.74164882805558e-22	both	NA	FALSE
131	DPT	0.297630113103196	0.41	0.239	1.39415335137073e-45	-0.0560555553006303	0.223	0.239	1	prox.	NA	FALSE
132	LAMA2	0.27498403858538	0.306	0.144	1.92764079876413e-45	-0.0511109313270999	0.117	0.144	1	prox.	NA	FALSE
133	CHMP2B	0.261585233388798	0.332	0.171	2.31805503394652e-45	-0.0077073908504135	0.181	0.171	1	prox.	NA	FALSE
134	NCOA7	0.276887272270393	0.457	0.263	8.1233650653217e-45	0.179844681644826	0.368	0.263	5.7915649269754e-05	both	NA	FALSE
135	PDE3A	0.281561742426464	0.371	0.192	8.3355313206465e-45	0.394042040468939	0.441	0.192	5.24012930811596e-38	both	NA	FALSE
136	SMARCA2	0.268978310688942	0.668	0.462	1.29066850335595e-44	0.0710798857982746	0.533	0.462	1	prox.	NA	FALSE
137	PFN2	0.267890473711925	0.555	0.371	1.31315526924637e-42	0.353775804440917	0.584	0.371	6.50544677070199e-38	both	NA	FALSE
138	IER2	0.278709888518208	0.409	0.253	2.72037556610095e-42	0.0871255754316502	0.31	0.253	1	prox.	NA	FALSE
139	STMN4	0.205026682586444	0.221	0.087	2.96306212409394e-42	0.402328539069927	0.312	0.087	3.69309899251142e-47	both	NA	FALSE
140	TPM4	0.234239188004568	0.755	0.61	3.54531358003332e-42	0.300712576109896	0.786	0.61	8.05681958956676e-34	both	NA	FALSE
141	carPer2nc.28800	0.288413711350207	0.453	0.293	1.95423945000282e-41	0.316323289479925	0.507	0.293	2.36982246307287e-21	both	NA	FALSE
142	TCF12	0.224945307253163	0.792	0.651	4.28319544890096e-41	0.309341293520846	0.841	0.651	3.1561567784983e-37	both	NA	FALSE
143	LHFPL6	0.249663967953086	0.41	0.227	6.37057310825417e-41	0.395766068535736	0.483	0.227	7.85867058515725e-41	both	NA	FALSE
144	COL21A1	0.268305316480272	0.267	0.118	1.06099380133988e-40	0.0282194914694505	0.164	0.118	0.00118126355349241	prox.	NA	FALSE
145	LINC00632	0.253954878778284	0.312	0.158	1.20786935007255e-40	0.142342880749992	0.251	0.158	0.00441080304904906	both	NA	FALSE
146	LAMB1	0.24926266182454	0.495	0.302	3.83111232373107e-40	0.250290238393364	0.476	0.302	1.26219205565962e-13	both	NA	FALSE
147	TBX3	0.305952512119959	0.571	0.401	8.87543337665544e-40	0.581218973558285	0.794	0.401	2.77480156698037e-82	both	NA	FALSE
148	WWC2	0.254222181792304	0.417	0.239	8.97135917587496e-39	0.0490043234331424	0.279	0.239	1	prox.	NA	FALSE
149	MSMO1	0.255358404402559	0.392	0.235	5.76217776114749e-38	-0.0175627659559045	0.237	0.235	1	prox.	NA	FALSE
150	RND3	0.231237327532949	0.639	0.446	1.12703285063415e-37	0.285802333250329	0.666	0.446	7.21938138533481e-20	both	NA	FALSE
151	SPATS2L	0.250154814388979	0.419	0.246	3.59859273113459e-37	0.162816737591896	0.364	0.246	0.000175950605474572	both	NA	FALSE
152	AFF3	0.251992980884159	0.557	0.37	2.2102855517011e-36	-0.122661110815446	0.307	0.37	1	prox.	NA	FALSE
153	SNHG24	0.261291020557792	0.51	0.332	4.83968594927084e-34	0.0340726033816857	0.364	0.332	1	prox.	NA	FALSE
154	CITED1	0.265931893630188	0.336	0.188	1.40629764201394e-32	-0.145137552385317	0.132	0.188	0.00380500729001034	prox.	NA	FALSE
155	KLF6	0.207303777205674	0.235	0.113	1.66123833470935e-30	0.287536451349331	0.284	0.113	8.58179708228948e-25	both	NA	FALSE
156	SVIL	0.25134023203109	0.401	0.248	8.55969357188844e-29	-0.0168547270588154	0.261	0.248	1	prox.	NA	FALSE
157	GUCY1A2	0.148218655719886	0.162	0.065	7.47496097062588e-27	0.340494861494843	0.27	0.065	5.59275904243806e-45	both	NA	FALSE
158	COL23A1	0.194993724485481	0.266	0.139	2.51676997807089e-26	0.320219161605331	0.338	0.139	1.07995007613001e-28	both	NA	FALSE
159	RBMS3	0.21061290769489	0.476	0.319	1.56156433511848e-25	0.301472712716626	0.519	0.319	6.23591330015445e-18	both	NA	FALSE
160	SHOX	0.267956075743615	0.362	0.219	7.92578106820651e-25	-0.440288876123903	0.056	0.219	8.9909093185312e-28	prox.	NA	FALSE
161	carPer2nc.8198	0.17325560157212	0.24	0.123	7.52065494598733e-24	0.314910165379638	0.319	0.123	4.72552197509456e-29	both	NA	FALSE
162	ALCAM	0.217806754861846	0.287	0.183	1.93299069106011e-21	0.462958210767893	0.446	0.183	1.27982877578122e-46	both	NA	FALSE
163	ARHGAP28	0.203781962757253	0.435	0.295	3.17687398740052e-21	0.275120098334976	0.481	0.295	2.01398950322108e-16	both	NA	FALSE
164	APBB2	0.172297309924424	0.527	0.38	4.7546437996306e-21	0.31943638513734	0.603	0.38	5.62540647277131e-24	both	NA	FALSE
165	ADAMTS19	0.191793262703406	0.289	0.182	5.12477583211045e-20	0.29784164630128	0.366	0.182	1.42916236935163e-21	both	NA	FALSE
166	CD44	0.16666461882606	0.237	0.13	5.19047717160427e-19	0.367357698433668	0.357	0.13	6.56851091923929e-40	both	NA	FALSE
167	DISP1	0.166405131944776	0.306	0.186	1.13772779580499e-18	0.272048701399304	0.373	0.186	4.08203916797799e-19	both	NA	FALSE
168	FILIP1L	0.196622242800419	0.323	0.208	1.90528546702133e-18	0.728098380517317	0.589	0.208	6.57447904382341e-151	both	NA	FALSE
169	DIPK2A	-0.185296043229164	0.16	0.261	3.51461053886285e-17	0.261104127831976	0.434	0.261	3.59731347962054e-14	dist.	NA	FALSE
170	PHLDB2	-0.181118513397354	0.287	0.37	8.73470782903573e-16	0.294504277133557	0.568	0.37	1.99853069241983e-17	dist.	NA	FALSE
171	carPer2nc.22912	0.0727696253720875	0.068	0.021	2.20439308946803e-14	0.548689039472949	0.376	0.021	2.67013149999759e-181	dist.	d>p	FALSE
172	CREB5	0.0780235289644035	0.588	0.491	1.1896391718593e-12	0.288767214621617	0.685	0.491	1.6279390426955e-16	dist.	NA	FALSE
173	CRABP1	0.115403222281246	0.691	0.579	2.50218704504285e-12	0.378422663886433	0.81	0.579	1.49662325376818e-31	both	NA	FALSE
174	GNAI1	0.151565777233972	0.327	0.222	3.13037954956194e-12	0.371156008115701	0.448	0.222	7.68512126370619e-38	both	NA	FALSE
175	AMOTL2	0.144006158479786	0.296	0.196	8.86950433068584e-12	0.259659622488906	0.357	0.196	2.01298804978592e-15	both	NA	FALSE
176	GNB4	0.141859026610133	0.348	0.268	1.51640297398639e-09	0.377042489177877	0.526	0.268	7.14132609243447e-37	both	NA	FALSE
177	EFNB2	0.131802032367453	0.366	0.267	1.7741852672206e-09	0.593285230766255	0.629	0.267	3.86055785924756e-87	both	NA	FALSE
178	ALDH1A2	-0.106653549547391	0.059	0.09	1.03352076098527e-08	0.292828011259759	0.265	0.09	2.77091898869257e-28	dist.	NA	FALSE
179	RDH10	-0.10946393584451	0.095	0.136	3.83033397741338e-08	0.271207096691153	0.305	0.136	4.35987499505135e-19	dist.	NA	FALSE
180	CD47	-0.122281419153439	0.227	0.291	1.75855168108687e-06	0.263758039846569	0.453	0.291	2.12607819963311e-15	dist.	d>p	FALSE
181	FAT4	-0.0896627004767954	0.324	0.352	4.01213078993834e-05	0.497236903014635	0.641	0.352	4.84246389966283e-62	dist.	NA	FALSE
182	LGALS1	0.113559976417041	0.515	0.431	0.000587415440009549	0.263517515492871	0.608	0.431	4.42778091492174e-13	both	NA	FALSE
183	NRP1	0.0312359673304734	0.318	0.272	0.00119508877532163	0.379537294359852	0.531	0.272	1.12760466659323e-33	dist.	d>p	FALSE
184	TMEM65	0.0888100208370267	0.254	0.188	0.00194089828844371	0.26208132706145	0.368	0.188	2.07186941130889e-18	dist.	NA	FALSE
185	ZEB2	0.102798321042347	0.206	0.148	0.00619004591526744	0.602773208769541	0.526	0.148	1.11831617588295e-94	both	NA	FALSE
186	FBN2	0.0454292738822317	0.772	0.712	0.0133675779804916	0.30107784655556	0.878	0.712	1.54998693773884e-36	dist.	NA	FALSE
187	LOC145845	0.0324696522868873	0.033	0.014	0.311878356386058	0.412403599705574	0.263	0.014	8.64345879543184e-122	dist.	d>p	FALSE
188	RBP1	-0.0694799741506593	0.402	0.432	0.521218588245197	0.337029716304887	0.653	0.432	8.14467518971572e-31	dist.	NA	FALSE
189	ADGRL3	0.0152316701214076	0.352	0.322	1	0.357376298671829	0.557	0.322	6.0005894797215e-32	dist.	d>p	FALSE
190	LTBP1	-0.0139859644460109	0.393	0.381	1	0.422587731013274	0.645	0.381	1.18334601561909e-44	dist.	d>p	FALSE
191	SNAI2	-0.0354124730445649	0.306	0.311	1	0.656471560893111	0.711	0.311	4.96190288780958e-125	dist.	NA	FALSE
192	RARB	-0.016491406495077	0.116	0.116	1	0.455271505571669	0.42	0.116	1.2779242587329e-68	dist.	NA	FALSE
193	NEDD9	0.0524041490837819	0.187	0.155	1	0.254782103172378	0.329	0.155	1.06960749818675e-18	dist.	NA	FALSE
194	PLXDC2	0.0577188529220433	0.395	0.359	1	0.357978839155573	0.584	0.359	1.88181077871634e-27	dist.	NA	FALSE
195	DNAH5	0.0205391403710756	0.032	0.024	1	0.63739622198588	0.401	0.024	6.56560272878837e-196	dist.	d>p	FALSE
196	SIPA1L1	0.0300433822455587	0.197	0.172	1	0.313290083451088	0.368	0.172	1.91683907462363e-26	dist.	d>p	FALSE
197	AQR	0.0288647645630986	0.274	0.249	1	0.26708997246635	0.404	0.249	1.20271420712063e-18	dist.	NA	FALSE
198	CALCRL	-0.00163295116503358	0.057	0.055	1	0.473260150121491	0.326	0.055	1.23782268647163e-88	dist.	d>p	FALSE
199	CDH6	-0.0162135547913396	0.084	0.091	1	0.319284094478428	0.284	0.091	3.87173074373595e-33	dist.	d>p	FALSE
200	AKAP12	1.00992125209342	0.838	0.299	0	1.19357098704028	0.939	0.299	0	both	NA	TRUE
201	COL1A1	0.787896671587056	0.948	0.501	0	0.398453331625765	0.84	0.501	1.29458431430897e-58	both	p>d	TRUE
202	COL1A2	0.496839217917521	0.995	0.853	0	0.255837937664022	0.96	0.853	6.50069685820811e-35	both	NA	TRUE
203	COL3A1	0.756254966574063	0.982	0.617	0	0.694170299947381	0.951	0.617	1.4930767184253e-161	both	NA	TRUE
204	DCN	0.823493374002458	0.788	0.252	0	0.696406269812127	0.706	0.252	3.27193762907341e-107	both	NA	TRUE
205	LUM	0.903487520317738	0.925	0.431	0	0.460988000498143	0.726	0.431	2.84379383961596e-43	both	p>d	TRUE
206	IGFBP4	0.361189593149823	0.989	0.885	1.3250395962381e-317	0.305729686195415	0.977	0.885	1.43442966078128e-92	both	NA	TRUE
207	SVEP1	0.668622139152075	0.544	0.119	1.36223964821847e-301	0.264470922493656	0.305	0.119	1.09274469709743e-25	both	p>d	TRUE
208	COL5A2	0.695172680645331	0.846	0.384	8.2195248366368e-284	0.424273939990438	0.709	0.384	1.29297408607132e-48	both	p>d	TRUE
209	PEG3	0.583493212389665	0.881	0.573	9.63381780237927e-280	0.586067499342156	0.878	0.573	8.09034328367148e-129	both	NA	TRUE
210	APCDD1	0.643769106902411	0.528	0.124	1.36457444082347e-272	0.348310760496832	0.334	0.124	2.06158890489071e-34	both	p>d	TRUE
211	FBLN1	0.592121373895845	0.863	0.506	2.85965852494218e-264	0.496020421421993	0.819	0.506	4.85077699868552e-74	both	NA	TRUE
212	OSR1	0.648794412927919	0.662	0.229	2.05929156875134e-235	0.758291195810874	0.723	0.229	2.3893009287295e-143	both	NA	TRUE
213	MEIS2	0.640960948306255	0.516	0.128	1.38722161937252e-225	1.55118289388963	0.974	0.128	0	both	NA	TRUE
214	ATP2B1	0.432032989626132	0.692	0.493	3.3866237918063e-174	0.360088333369289	0.688	0.493	2.15001943678409e-43	both	NA	TRUE
215	ZFHX4	0.42685175832328	0.952	0.714	1.16613775122788e-169	0.377226051276556	0.948	0.714	3.13602099266753e-55	both	NA	TRUE
216	COL12A1	0.628719277396581	0.631	0.281	1.14426221037262e-167	0.335786217154334	0.5	0.281	6.24422313760858e-22	both	p>d	TRUE
217	ARHGAP20	0.472844802377376	0.412	0.116	3.50691927310078e-151	0.31385246433171	0.317	0.116	2.48300892601342e-30	both	NA	TRUE
218	CELF2	0.507284497963871	0.51	0.199	2.98939751525253e-147	0.363501596924986	0.425	0.199	4.87948455221661e-31	both	NA	TRUE
219	DKK2	0.515983121655825	0.449	0.162	6.56121824774209e-135	0.719988296939244	0.584	0.162	8.53048485366133e-123	both	NA	TRUE
220	LOX	0.506322397993765	0.662	0.345	3.53210434471903e-132	0.501231899992569	0.669	0.345	1.67963909878402e-56	both	NA	TRUE
221	CDON	0.453494685707789	0.591	0.269	6.81470645639408e-124	0.340948684063772	0.493	0.269	7.76982203208014e-26	both	NA	TRUE
222	TMEM26	0.461512143635184	0.368	0.123	1.51971883084748e-117	0.273371823065302	0.3	0.123	2.39031846993967e-22	both	NA	TRUE
223	EGR1	0.462314520742134	0.699	0.483	9.66988257221314e-117	0.382417484280475	0.713	0.483	3.26956373844906e-29	both	NA	TRUE
224	COL6A2	0.400639911327587	0.657	0.367	2.9424022982503e-96	0.257311066096997	0.549	0.367	1.81982284056709e-13	both	NA	TRUE
225	TWIST1	0.357711653960372	0.852	0.613	8.55283616943896e-94	0.424016821449623	0.836	0.613	7.86924054640301e-65	both	NA	TRUE
226	SLIT2	0.403113746846182	0.433	0.211	1.67220319313202e-89	0.457897146222618	0.512	0.211	1.50393915608334e-52	both	NA	TRUE
227	PTPRD	0.345479227384421	0.818	0.604	1.54289777255238e-80	0.314932648992513	0.798	0.604	1.46265865117417e-26	both	NA	TRUE
228	POSTN	0.367814723488381	0.466	0.227	9.81545488615991e-72	0.467905307721167	0.544	0.227	2.60916928910833e-53	both	NA	TRUE
229	TBX18	0.341645525211444	0.504	0.297	2.95516253305151e-62	0.684986840424832	0.716	0.297	7.17777498636671e-134	both	NA	TRUE
230	SEMA5A	0.329076866634389	0.471	0.263	2.92391754860519e-57	0.330224719234124	0.483	0.263	1.93435840273642e-24	both	NA	TRUE
231	CXCL12	0.326170958422521	0.481	0.263	2.09318516978158e-56	0.532519022293053	0.618	0.263	9.32042267983193e-69	both	NA	TRUE
232	LRRC17	0.278940670436115	0.288	0.124	4.39160781749402e-56	0.32223825681833	0.315	0.124	8.70542571924086e-32	both	NA	TRUE
233	TSHZ2	0.272976464522222	0.713	0.489	1.29449730040201e-52	0.662063319852349	0.887	0.489	2.29844655743507e-127	both	NA	TRUE
