# Supplementary material for: Comparative single-cell analyses reveal evolutionary repurposing of a conserved gene programme in bat wing development
Source: Nat Ecol Evol. 2025 Jul 16;9(9):1626–42. doi: 10.1038/s41559-025-02780-x (PMC12420390; doi:10.1038/s41559-025-02780-x)
Supplement: Supplementary file 6 — This table contains the enriched GO terms of the genes shared between the proximal and distal bat fibroblast cell programme. Related to Fig. 3d. [file 41559_2025_2780_MOESM6_ESM.txt]

ONTOLOGY	ID	Description	GeneRatio	BgRatio	pvalue	p.adjust	qvalue	geneID	Count
GO:0030198	BP	GO:0030198	extracellular matrix organization	18/125	284/13052	2.06799928847998e-10	1.67828849034664e-07	1.33091992641211e-07	Adamts3/Col5a1/Efemp2/Ccn1/Ptx3/Lamb1/Col23a1/Apbb2/Adamts19/Col1a1/Col1a2/Col3a1/Lum/Col5a2/Fbln1/Lox/Postn/Sema5a	18
GO:0043062	BP	GO:0043062	extracellular structure organization	18/125	285/13052	2.19002412833402e-10	1.67828849034664e-07	1.33091992641211e-07	Adamts3/Col5a1/Efemp2/Ccn1/Ptx3/Lamb1/Col23a1/Apbb2/Adamts19/Col1a1/Col1a2/Col3a1/Lum/Col5a2/Fbln1/Lox/Postn/Sema5a	18
GO:0045229	BP	GO:0045229	external encapsulating structure organization	18/125	285/13052	2.19002412833402e-10	1.67828849034664e-07	1.33091992641211e-07	Adamts3/Col5a1/Efemp2/Ccn1/Ptx3/Lamb1/Col23a1/Apbb2/Adamts19/Col1a1/Col1a2/Col3a1/Lum/Col5a2/Fbln1/Lox/Postn/Sema5a	18
GO:0010463	BP	GO:0010463	mesenchymal cell proliferation	8/125	54/13052	4.06385407378158e-08	2.33570012890597e-05	1.85226190941834e-05	Gpc3/Shox2/Tbx2/Nfib/Irs1/Prrx1/Osr1/Tbx18	8
GO:0001667	BP	GO:0001667	ameboidal-type cell migration	17/125	414/13052	4.14323000931601e-07	0.000158754763190292	0.000125896041686585	Sparc/Slc8a1/Stc1/Adgra2/Irs1/Timp1/Jun/Pfn2/Amotl2/Efnb2/Zeb2/Akap12/Dcn/Twist1/Slit2/Sema5a/Cxcl12	17
GO:0001503	BP	GO:0001503	ossification	15/125	359/13052	1.69553207930141e-06	0.000496157581828844	0.000393463946213483	Gpc3/Shox2/Tnfaip6/Slc8a1/Stc1/Junb/Jund/Ccn1/Col1a1/Col1a2/Osr1/Atp2b1/Lox/Twist1/Lrrc17	15
GO:0071417	BP	GO:0071417	cellular response to organonitrogen compound	17/125	459/13052	1.7265161612139e-06	0.000496157581828844	0.000393463946213483	Marcks/Vim/Pde4d/Slc8a1/Rarres2/Col6a1/Irs1/Zfp36l1/Jun/Pde3a/Col1a1/Col1a2/Col3a1/Col5a2/Atp2b1/Egr1/Slit2	17
GO:0060537	BP	GO:0060537	muscle tissue development	16/125	423/13052	2.73059199887222e-06	0.000697514556156359	0.000553144484449905	Shox2/Tbx2/Slc8a1/Fos/Nebl/Btg2/Efemp2/Tbx3/Efnb2/Col3a1/Osr1/Lox/Cdon/Egr1/Twist1/Tbx18	16
GO:0042692	BP	GO:0042692	muscle cell differentiation	15/125	381/13052	3.52761911861231e-06	0.000810999635368969	0.000643140664572265	Shox2/Tbx2/Tmsb4x/Slc8a1/Nebl/Efemp2/Flnc/Cd81/Lamb1/Tbx3/Efnb2/Lox/Cdon/Tbx18/Cxcl12	15
GO:0030335	BP	GO:0030335	positive regulation of cell migration	17/125	488/13052	3.94859284247276e-06	0.000825255904076807	0.0006544462012596	Sparc/Tmsb4x/Pde4d/Slc8a1/Rarres2/Adgra2/Irs1/Ccn1/Jun/Lamb1/Akap12/Col1a1/Fbln1/Egr1/Postn/Sema5a/Cxcl12	17
GO:0040013	BP	GO:0040013	negative regulation of locomotion	13/125	312/13052	8.99458963921678e-06	0.00172321346504662	0.00136654642588802	Tnfaip6/Tmeff2/Dusp1/Stc1/Timp1/Dpysl3/Pfn2/Col3a1/Dcn/Fbln1/Slit2/Sema5a/Cxcl12	13
GO:0030282	BP	GO:0030282	bone mineralization	8/125	113/13052	1.24799671632587e-05	0.0022070341929486	0.00175022697382706	Gpc3/Slc8a1/Ccn1/Col1a2/Osr1/Atp2b1/Lox/Twist1	8
GO:0090130	BP	GO:0090130	tissue migration	12/125	286/13052	1.89150163814402e-05	0.00224301392246493	0.00177875969584453	Sparc/Stc1/Adgra2/Irs1/Jun/Pfn2/Efnb2/Zeb2/Dcn/Slit2/Sema5a/Cxcl12	12
GO:0090132	BP	GO:0090132	epithelium migration	12/125	286/13052	1.89150163814402e-05	0.00224301392246493	0.00177875969584453	Sparc/Stc1/Adgra2/Irs1/Jun/Pfn2/Efnb2/Zeb2/Dcn/Slit2/Sema5a/Cxcl12	12
GO:0110148	BP	GO:0110148	biomineralization	9/125	157/13052	1.95129527835139e-05	0.00224301392246493	0.00177875969584453	Gpc3/Slc8a1/Ccn1/Col1a1/Col1a2/Osr1/Atp2b1/Lox/Twist1	9
GO:0003013	BP	GO:0003013	circulatory system process	15/125	452/13052	2.70235555860022e-05	0.00295843591867709	0.00234610517668951	Shox2/Add3/Pde4d/Slc8a1/Rarres2/Stc1/Irx5/Pde3a/Akap12/Col1a2/Svep1/Atp2b1/Slit2/Postn/Tbx18	15
GO:0006935	BP	GO:0006935	chemotaxis	15/125	469/13052	4.13529907199684e-05	0.00388762226978116	0.00308297052323022	Tnfaip6/Pde4d/Dusp1/Rarres2/Adgra2/Nfib/Trio/Ccn1/Alcam/Apbb2/Efnb2/Lox/Slit2/Sema5a/Cxcl12	15
GO:0042330	BP	GO:0042330	taxis	15/125	469/13052	4.13529907199684e-05	0.00388762226978116	0.00308297052323022	Tnfaip6/Pde4d/Dusp1/Rarres2/Adgra2/Nfib/Trio/Ccn1/Alcam/Apbb2/Efnb2/Lox/Slit2/Sema5a/Cxcl12	15
GO:0090596	BP	GO:0090596	sensory organ morphogenesis	11/125	264/13052	4.55670948105829e-05	0.00402918272959731	0.00319523110169755	Tbx2/Col5a1/Prrx1/Irx5/Tshz1/Tbx3/Col5a2/Osr1/Cdon/Twist1/Tbx18	11
GO:0060828	BP	GO:0060828	regulation of canonical Wnt signaling pathway	10/125	232/13052	7.71771888945844e-05	0.00591434524228831	0.0046902067075586	Gpc3/Adgra2/Cdk14/Rbms3/Zeb2/Col1a1/Dkk2/Egr1/Tbx18/Sema5a	10
GO:0060920	BP	GO:0060920	cardiac pacemaker cell differentiation	3/125	10/13052	9.79763072745187e-05	0.00662492736541525	0.00525371406190298	Shox2/Tbx3/Tbx18	3
GO:0072176	BP	GO:0072176	nephric duct development	3/125	10/13052	9.79763072745187e-05	0.00662492736541525	0.00525371406190298	Gpc3/Efnb2/Osr1	3
GO:0072203	BP	GO:0072203	cell proliferation involved in metanephros development	3/125	10/13052	9.79763072745187e-05	0.00662492736541525	0.00525371406190298	Gpc3/Osr1/Egr1	3
GO:0009611	BP	GO:0009611	response to wounding	13/125	401/13052	0.000121278765250361	0.00733736529764685	0.00581869311395084	Col5a1/Tmeff2/Tfpi/Timp1/Dpysl3/Zfp36l1/Ccn1/Jun/Cd44/Col1a1/Col3a1/Fbln1/Lox	13
GO:0044319	BP	GO:0044319	wound healing, spreading of cells	4/125	28/13052	0.000137379914898369	0.00788201467325653	0.00625061212613279	Col5a1/Tmeff2/Ccn1/Cd44	4
GO:0090505	BP	GO:0090505	epiboly involved in wound healing	4/125	28/13052	0.000137379914898369	0.00788201467325653	0.00625061212613279	Col5a1/Tmeff2/Ccn1/Cd44	4
GO:0035107	BP	GO:0035107	appendage morphogenesis	8/125	166/13052	0.000192718370371321	0.00897803003773851	0.00711977657350477	Gpc3/Shox2/Tbx2/Prrx1/Tbx3/Col3a1/Osr1/Twist1	8
GO:0035108	BP	GO:0035108	limb morphogenesis	8/125	166/13052	0.000192718370371321	0.00897803003773851	0.00711977657350477	Gpc3/Shox2/Tbx2/Prrx1/Tbx3/Col3a1/Osr1/Twist1	8
GO:0030316	BP	GO:0030316	osteoclast differentiation	6/125	88/13052	0.000195259461455818	0.00897803003773851	0.00711977657350477	Gpc3/Tnfaip6/Fos/Junb/Cd81/Lrrc17	6
GO:0035909	BP	GO:0035909	aorta morphogenesis	4/125	32/13052	0.000234243578649083	0.0101774642231046	0.00807095443530007	Tbx2/Efemp2/Efnb2/Col3a1	4
GO:0060021	BP	GO:0060021	roof of mouth development	6/125	91/13052	0.000234626186961523	0.0101774642231046	0.00807095443530007	Tbx2/Bnc2/Prrx1/Tshz1/Tbx3/Osr1	6
GO:0031589	BP	GO:0031589	cell-substrate adhesion	11/125	329/13052	0.000317120698904209	0.0113915701059496	0.0090337672779949	Marcks/Atrnl1/Tmeff2/Efemp2/Ccn1/Lamb1/Lgals1/Col1a1/Col3a1/Fbln1/Postn	11
GO:0001706	BP	GO:0001706	endoderm formation	4/125	36/13052	0.00037253111892246	0.012210084938918	0.00968286766063324	Col5a1/Dusp1/Col5a2/Col12a1	4
GO:0045785	BP	GO:0045785	positive regulation of cell adhesion	12/125	392/13052	0.000377083962880896	0.012210084938918	0.00968286766063324	Pde4d/Efemp2/Zfhx3/Cd81/Ccn1/Lamb1/Cd44/Efnb2/Lgals1/Fbln1/Tbx18/Cxcl12	12
GO:0071277	BP	GO:0071277	cellular response to calcium ion	5/125	65/13052	0.000387955046373885	0.0123876201612995	0.00982365702221592	Fosb/Fos/Junb/Jund/Jun	5
GO:0006939	BP	GO:0006939	smooth muscle contraction	6/125	101/13052	0.000412741410986866	0.0129985274501206	0.0103081200263771	Tbx2/Pde4d/Slc8a1/Tbx3/Apbb2/Atp2b1	6
GO:0001649	BP	GO:0001649	osteoblast differentiation	8/125	187/13052	0.000431339674763724	0.0131461339997991	0.0104251752879522	Shox2/Tnfaip6/Junb/Jund/Ccn1/Col1a1/Lox/Twist1	8
GO:0007015	BP	GO:0007015	actin filament organization	12/125	398/13052	0.00043223680896589	0.0131461339997991	0.0104251752879522	Marcks/Tmsb4x/Add3/Tmeff2/Nebl/Dpysl3/Pfn2/Tpm4/Rnd3/Arhgap28/Slit2/Sema5a	12
GO:0031295	BP	GO:0031295	T cell costimulation	3/125	17/13052	0.000528622263910581	0.0143900490763881	0.0114116274811952	Cd81/Efnb2/Lgals1	3
GO:0071229	BP	GO:0071229	cellular response to acid chemical	5/125	72/13052	0.000623061674569525	0.0154063454068618	0.0122175729697967	Col6a1/Col1a1/Col1a2/Col3a1/Col5a2	5
GO:0043200	BP	GO:0043200	response to amino acid	5/125	73/13052	0.00066380643114254	0.0155723569918031	0.0123492238317817	Col6a1/Col1a1/Col1a2/Col3a1/Col5a2	5
GO:0051149	BP	GO:0051149	positive regulation of muscle cell differentiation	5/125	73/13052	0.00066380643114254	0.0155723569918031	0.0123492238317817	Shox2/Tmsb4x/Efemp2/Lamb1/Efnb2	5
GO:1903510	BP	GO:1903510	mucopolysaccharide metabolic process	5/125	73/13052	0.00066380643114254	0.0155723569918031	0.0123492238317817	Tnfaip6/Dsel/Dse/Cd44/Dcn	5
GO:1900746	BP	GO:1900746	regulation of vascular endothelial growth factor signaling pathway	3/125	19/13052	0.000742822826979773	0.0165800939730728	0.0131483815669797	Adamts3/Adgra2/Dcn	3
GO:0035994	BP	GO:0035994	response to muscle stretch	3/125	20/13052	0.000867822132507747	0.0180996085280609	0.0143533902477514	Slc8a1/Fos/Jun	3
GO:0043116	BP	GO:0043116	negative regulation of vascular permeability	3/125	20/13052	0.000867822132507747	0.0180996085280609	0.0143533902477514	Pde3a/Akap12/Slit2	3
GO:1990868	BP	GO:1990868	response to chemokine	4/125	45/13052	0.00088175561337226	0.0180996085280609	0.0143533902477514	Dusp1/Lox/Slit2/Cxcl12	4
GO:1990869	BP	GO:1990869	cellular response to chemokine	4/125	45/13052	0.00088175561337226	0.0180996085280609	0.0143533902477514	Dusp1/Lox/Slit2/Cxcl12	4
GO:0071559	BP	GO:0071559	response to transforming growth factor beta	8/125	214/13052	0.0010442925387967	0.0207997214850675	0.0164946395971415	Fos/Zfhx3/Zfp36l1/Jun/Zeb2/Col1a2/Col3a1/Lox	8
GO:0032722	BP	GO:0032722	positive regulation of chemokine production	4/125	48/13052	0.00112636531217227	0.0212255233826562	0.0168323099282345	Ccn1/Egr1/Twist1/Postn	4
GO:0140253	BP	GO:0140253	cell-cell fusion	4/125	48/13052	0.00112636531217227	0.0212255233826562	0.0168323099282345	Cd81/Cd44/Cdon/Cxcl12	4
GO:0007411	BP	GO:0007411	axon guidance	8/125	219/13052	0.00121113261608301	0.0223921129715855	0.0177574412979493	Nfib/Trio/Alcam/Apbb2/Efnb2/Slit2/Sema5a/Cxcl12	8
GO:0032964	BP	GO:0032964	collagen biosynthetic process	4/125	49/13052	0.00121749200584958	0.0223921129715855	0.0177574412979493	Adamts3/Vim/Col5a1/Col1a1	4
GO:0021537	BP	GO:0021537	telencephalon development	8/125	221/13052	0.00128354885331511	0.0225354993877459	0.0178711499002202	Btg2/Nfib/Lamb1/Zeb2/Col3a1/Cdon/Slit2/Cxcl12	8
GO:0014074	BP	GO:0014074	response to purine-containing compound	5/125	85/13052	0.00132331118631827	0.0225354993877459	0.0178711499002202	Pde4d/Slc8a1/Irs1/Zfp36l1/Pde3a	5
GO:0110151	BP	GO:0110151	positive regulation of biomineralization	4/125	52/13052	0.00152169608055561	0.0239615019808037	0.0190020015250347	Slc8a1/Ccn1/Osr1/Atp2b1	4
GO:1902893	BP	GO:1902893	regulation of miRNA transcription	4/125	56/13052	0.00200466359996502	0.0275971354270633	0.0218851393327413	Fos/Nfib/Jun/Egr1	4
GO:0008064	BP	GO:0008064	regulation of actin polymerization or depolymerization	6/125	142/13052	0.00242546045048271	0.0315619536308778	0.025029327940606	Tmsb4x/Add3/Pfn2/Arhgap28/Slit2/Sema5a	6
GO:0045778	BP	GO:0045778	positive regulation of ossification	4/125	59/13052	0.00242995467275571	0.0315619536308778	0.025029327940606	Slc8a1/Ccn1/Osr1/Atp2b1	4
GO:0008347	BP	GO:0008347	glial cell migration	4/125	62/13052	0.00291354947516347	0.035253948649478	0.0279571617228982	Vim/Lamb1/Col3a1/Apcdd1	4
GO:0032970	BP	GO:0032970	regulation of actin filament-based process	10/125	372/13052	0.00304114593391979	0.0362251152216811	0.028727318314119	Tmsb4x/Add3/Pde4d/Tmeff2/Stc1/Pfn2/Rnd3/Arhgap28/Slit2/Sema5a	10
GO:0034446	BP	GO:0034446	substrate adhesion-dependent cell spreading	5/125	105/13052	0.00334798200808138	0.039071119982635	0.0309842630937588	Atrnl1/Tmeff2/Lamb1/Fbln1/Postn	5
GO:0071604	BP	GO:0071604	transforming growth factor beta production	3/125	33/13052	0.00379364525137966	0.0418316534724497	0.0331734272632417	Col3a1/Lum/Fbln1	3
GO:2000628	BP	GO:2000628	regulation of miRNA metabolic process	4/125	67/13052	0.00385921164121084	0.0418316534724497	0.0331734272632417	Fos/Nfib/Jun/Egr1	4
GO:0032905	BP	GO:0032905	transforming growth factor beta1 production	2/125	10/13052	0.00389385552114147	0.0418316534724497	0.0331734272632417	Col3a1/Lum	2
GO:0060710	BP	GO:0060710	chorio-allantoic fusion	2/125	10/13052	0.00389385552114147	0.0418316534724497	0.0331734272632417	Zfp36l1/Ccn1	2
GO:0070371	BP	GO:0070371	ERK1 and ERK2 cascade	8/125	269/13052	0.00433054569633299	0.0456693786966493	0.0362168283247162	Dusp1/Zfp36l1/Ccn1/Jun/Cd44/Akap12/Fbln1/Cxcl12	8
GO:0043949	BP	GO:0043949	regulation of cAMP-mediated signaling	3/125	35/13052	0.00448806380255637	0.0467700500575551	0.0370896850803257	Pde4d/Pde3a/Gnai1	3
GO:0051494	BP	GO:0051494	negative regulation of cytoskeleton organization	6/125	162/13052	0.00464489454948148	0.0471251341309379	0.0373712746112884	Tmsb4x/Add3/Tmeff2/Pfn2/Arhgap28/Slit2	6
GO:0072224	BP	GO:0072224	metanephric glomerulus development	2/125	11/13052	0.00472942885794985	0.0471251341309379	0.0373712746112884	Osr1/Egr1	2
GO:0097709	BP	GO:0097709	connective tissue replacement	2/125	11/13052	0.00472942885794985	0.0471251341309379	0.0373712746112884	Timp1/Klf6	2
GO:1903911	BP	GO:1903911	positive regulation of receptor clustering	2/125	11/13052	0.00472942885794985	0.0471251341309379	0.0373712746112884	Tnfaip6/Cd81	2
GO:0046683	BP	GO:0046683	response to organophosphorus	4/125	71/13052	0.00475104054757292	0.0471251341309379	0.0373712746112884	Pde4d/Slc8a1/Zfp36l1/Pde3a	4
GO:0031012	CC	GO:0031012	extracellular matrix	33/126	414/13158	1.23754869204238e-21	1.28156889415444e-19	1.22254927402891e-19	Gpc3/Sparc/Adamts3/Atrnl1/Col5a1/Colec12/Col6a3/Tmeff2/Rarres2/Efemp2/Col6a1/Lama4/Timp1/Ccn1/Ptx3/Lamb1/Col23a1/Adamts19/Lgals1/Col1a1/Col1a2/Col3a1/Dcn/Lum/Svep1/Col5a2/Fbln1/Col12a1/Lox/Col6a2/Slit2/Postn/Lrrc17	33
GO:0030312	CC	GO:0030312	external encapsulating structure	33/126	415/13158	1.33496759807754e-21	1.28156889415444e-19	1.22254927402891e-19	Gpc3/Sparc/Adamts3/Atrnl1/Col5a1/Colec12/Col6a3/Tmeff2/Rarres2/Efemp2/Col6a1/Lama4/Timp1/Ccn1/Ptx3/Lamb1/Col23a1/Adamts19/Lgals1/Col1a1/Col1a2/Col3a1/Dcn/Lum/Svep1/Col5a2/Fbln1/Col12a1/Lox/Col6a2/Slit2/Postn/Lrrc17	33
GO:0005581	CC	GO:0005581	collagen trimer	14/126	68/13158	2.07651374577096e-15	9.96726597970059e-14	9.50824715168806e-14	Col5a1/Colec12/Col6a3/Col6a1/Col23a1/Col1a1/Col1a2/Col3a1/Dcn/Lum/Col5a2/Col12a1/Lox/Col6a2	14
GO:0005201	MF	GO:0005201	extracellular matrix structural constituent	19/124	127/12936	8.56082494101026e-18	2.20013200983964e-15	1.88338148702226e-15	Sparc/Col5a1/Col6a3/Efemp2/Col6a1/Lama4/Lamb1/Col23a1/Col1a1/Col1a2/Col3a1/Dcn/Lum/Col5a2/Fbln1/Col12a1/Col6a2/Slit2/Postn	19
GO:0048407	MF	GO:0048407	platelet-derived growth factor binding	5/124	12/12936	5.6017186190339e-08	3.59910421272928e-06	3.08094524046865e-06	Col5a1/Col6a1/Col1a1/Col1a2/Col3a1	5
GO:0001228	MF	GO:0001228	DNA-binding transcription activator activity, RNA polymerase II-specific	14/124	340/12936	4.59174417685533e-06	0.000194552976096984	0.000166543403662788	Fosb/Fos/Nfib/Junb/Jund/Prrx1/Jun/Tcf12/Tbx3/Klf6/Zeb2/Meis2/Egr1/Twist1	14
GO:0001216	MF	GO:0001216	DNA-binding transcription activator activity	14/124	344/12936	5.25396079500613e-06	0.000194552976096984	0.000166543403662788	Fosb/Fos/Nfib/Junb/Jund/Prrx1/Jun/Tcf12/Tbx3/Klf6/Zeb2/Meis2/Egr1/Twist1	14
GO:0005539	MF	GO:0005539	glycosaminoglycan binding	10/124	170/12936	5.29910829836142e-06	0.000194552976096984	0.000166543403662788	Tnfaip6/Col5a1/Efemp2/Dpysl3/Ccn1/Cd44/Dcn/Slit2/Postn/Sema5a	10
GO:0005518	MF	GO:0005518	collagen binding	6/124	62/12936	2.72361467235474e-05	0.000777743300883521	0.000665772475464493	Sparc/Col6a1/Dcn/Lum/Lox/Col6a2	6
GO:0050840	MF	GO:0050840	extracellular matrix binding	5/124	53/12936	0.000148234553522449	0.00346329820502449	0.00296469107044898	Sparc/Ccn1/Lgals1/Dcn/Slit2	5
GO:0071837	MF	GO:0071837	HMG box domain binding	3/124	20/12936	0.000869913757589504	0.0159691311214645	0.0136700733335494	Prrx1/Jun/Tcf12	3
GO:0005178	MF	GO:0005178	integrin binding	6/124	133/12936	0.00174931433246857	0.0280983614652765	0.0240530720714429	Cd81/Ccn1/Lamb1/Col3a1/Fbln1/Cxcl12	6
