# Supplementary material for: Comparative single-cell analyses reveal evolutionary repurposing of a conserved gene programme in bat wing development
Source: Nat Ecol Evol. 2025 Jul 16;9(9):1626–42. doi: 10.1038/s41559-025-02780-x (PMC12420390; doi:10.1038/s41559-025-02780-x)
Supplement: Supplementary file 7 — Genes from the cell programme in Fig. 3i, showing: the category of enrichment, the Meis binding normalized signal, the coverage by acetylation peaks of the TAD in which the gene is located and function of the gene. [file 41559_2025_2780_MOESM7_ESM.txt]

gene	cat	MeisSignal	AcFL	fun
IGF2-AS	IGF2-AS	Meis2&dAc	0.0281916653141805	0.241129	Other
MEST	MEST	Meis2&dAc	0.0130323507932461	0.14244	Other
FOS	FOS	Meis2&dAc	0.0136787738180014	0.13002	TF
ZFP36L1	ZFP36L1	Meis2&dAc	0.0315073822160201	0.125354	TF
POSTN	POSTN	Meis2&dAc	0.0126698846474019	0.10347	ECM
AKAP12	AKAP12	Meis2&dAc	0.0178646246084571	0.090775	Cytoskeleton
COL3A1	COL3A1	Meis2&dAc	0.030489067285336	0.085618	ECM
COL5A2	COL5A2	Meis2&dAc	0.030489067285336	0.085618	ECM
CARPER2NC.15695	CARPER2NC.15695	Meis2	0.030489067285336	0.085618	Other
CD44	CD44	Meis2&dAc	0.0238019958155589	0.075166	Other
TBX3	TBX3	Meis2&dAc	0.0326643998777023	0.064262	TF
DCN	DCN	Meis2&dAc	0.0284688097864931	0.064254	ECM
LUM	LUM	Meis2&dAc	0.0284688097864931	0.064254	ECM
CDON	CDON	Meis2&dAc	0.023005770528301	0.0575	Other
TBX2	TBX2	Meis2&dAc	0.0259564322581202	0.057315	TF
APCDD1	APCDD1	Meis2&dAc	0.0364222377732667	0.053878	Other
SVIL	SVIL	Meis2&dAc	0.0194473882594456	0.052663	Cytoskeleton
PKDCC	PKDCC	Meis2&dAc	0.0168976040019652	0.050864	Other
FBLN1	FBLN1	Meis2&dAc	0.0196887660375245	0.050603	ECM
CREB5	CREB5	Meis2&dAc	0.0285910180179056	0.049974	TF
PEG10	PEG10	Meis2&dAc	0.0155794317080216	0.04917	TF
CARPER2NC.16611	CARPER2NC.16611	Meis2	0.0155794317080216	0.04917	Other
TWIST1	TWIST1	Meis2&dAc	0.02877426179601	0.047341	TF
FILIP1L	FILIP1L	Meis2&dAc	0.0200879398465157	0.046083	Other
TRIO	TRIO	Meis2&dAc	0.0202453866916846	0.044509	Other
DNAH5	DNAH5	Meis2&dAc	0.0202453866916846	0.044509	Cytoskeleton
COL23A1	COL23A1	Meis2	0.0203551862590746	0.04179	Other
ADD3	ADD3	Meis2	0.0153720240453969	0.039735	Cytoskeleton
IRS1	IRS1	Meis2	0.0229290412268964	0.036816	Other
TBX18	TBX18	Meis2&dAc	0.0397180824219097	0.036536	TF
NFIB	NFIB	Meis2	0.0187152840639515	0.036104	TF
MARCKS	MARCKS	Meis2&dAc	0.0236620297903755	0.035286	Cytoskeleton
CARPER2NC.25691	CARPER2NC.25691	Meis2	0.0236620297903755	0.035286	Other
LTBP1	LTBP1	Meis2	0.0297156434291312	0.035205	ECM
PDE4D	PDE4D	Meis2&dAc	0.0229144849537565	0.031886	Cytoskeleton
IRX5	IRX5	Meis2&dAc	0.0250984603135032	0.031011	TF
CARPER2NC.8198	CARPER2NC.8198	Meis2	0.0250984603135032	0.031011	Other
OSR1	OSR1	Meis2&dAc	0.0358373328421003	0.030877	TF
ATRNL1	ATRNL1	Meis2&dAc	0.0255286700624228	0.03068	Other
MEIS2	MEIS2	Meis2&dAc	0.0236085871649164	0.030594	TF
CARPER2NC.22912	CARPER2NC.22912	Meis2	0.0236085871649164	0.030594	Other
LOC145845	LOC145845	Meis2&dAc	0.0236085871649164	0.030594	Other
NEDD9	NEDD9	Meis2	0.0130163691989882	0.030509	Cytoskeleton
TSHZ1	TSHZ1	Meis2&dAc	0.0175123487988385	0.029739	TF
RARB	RARB	Meis2&dAc	0.0316996991874108	0.029026	TF
TSHZ2	TSHZ2	Meis2&dAc	0.023391526999712	0.027431	TF
TMSB4X	TMSB4X	Meis2&dAc	0.013450745879344	0.027363	Cytoskeleton
APBB2	APBB2	Meis2&dAc	0.0159117837968154	0.025891	Other
SFRP1	SFRP1	Meis2&dAc	0.012858613037543	0.025524	Other
HMGA2	HMGA2	Meis2	0.0203064485700835	0.025094	TF
CDK14	CDK14	Meis2&dAc	0.0207123553590538	0.023987	Other
TPM1	TPM1	Meis2	0.021397920897425	0.02324	Cytoskeleton
CARPER2NC.22606	CARPER2NC.22606	Meis2	0.021397920897425	0.02324	Other
PFN2	PFN2	Meis2	0.0118324498862787	0.020695	Cytoskeleton
PRRX1	PRRX1	Meis2&dAc	0.0258415307890105	0.0206	TF
FST	FST	Meis2	0.0121613460882649	0.019091	Other
FAT4	FAT4	Meis2	0.0143214204276188	0.019091	Other
SHOX	SHOX	Meis2&dAc	0.0147843465442983	0.017066	Other
CARPER2NC.4354	CARPER2NC.4354	Meis2	0.0156460314656267	0.016526	Other
JUN	JUN	Meis2	0.0156460314656267	0.016526	TF
NEBL	NEBL	Meis2&dAc	0.0279001498668952	0.01451	Other
BNC2	BNC2	Meis2	0.0132911291631815	0.01406	TF
SVEP1	SVEP1	Meis2	0.0137826223860529	0.012746	Other
NPAS3	NPAS3	Meis2&dAc	0.0133496393067277	0.012247	TF
DKK2	DKK2	Meis2&dAc	0.0172391648444875	0.012166	Other
FBN2	FBN2	Meis2	0.0146193817058567	0.011703	ECM
PLPP3	PLPP3	Meis2	0.0158687438027091	0.010181	Other
EMX2	EMX2	Meis2	0.0276367446802286	0.009817	TF
EMX2OS	EMX2OS	Meis2	0.0276367446802286	0.009817	Other
RAB11FIP2	RAB11FIP2	Meis2	0.0276367446802286	0.009817	Other
SEMA5A	SEMA5A	Meis2	0.0177847165007447	0.008797	Other
VGLL3	VGLL3	Meis2	0.0135086588526639	0.008332	TF
CHMP2B	CHMP2B	Meis2	0.0135086588526639	0.008332	Other
RGL1	RGL1	Meis2	0.016762213075161	0.006535	Other
TNFAIP6	TNFAIP6	Meis2	0.0171924178403542	0.005342	Other
RND3	RND3	Meis2	0.0171924178403542	0.005342	Other
TMEM26	TMEM26	Meis2	0.0256347031749889	0.005326	Other
SHOX2	SHOX2	Meis2	0.0169015401703916	0.005031	TF
PHLDB2	PHLDB2	Meis2	0.0180953213268112	0.003053	Other
SLC8A1	SLC8A1	Meis2	0.0120402355007374	0	Other
SLIT2	SLIT2	Meis2	0.0163205307777207	0	Other
PLXDC2	PLXDC2	Meis2	0.0142907642207419	0	Other
