# Supplementary material for: Comparative single-cell analyses reveal evolutionary repurposing of a conserved gene programme in bat wing development
Source: Nat Ecol Evol. 2025 Jul 16;9(9):1626–42. doi: 10.1038/s41559-025-02780-x (PMC12420390; doi:10.1038/s41559-025-02780-x)
Supplement: Supplementary file 8 — Full list of DEGs between the Dathe Meis2 mutants and the wild-type mouse cells. [file 41559_2025_2780_MOESM8_ESM.txt]

gene	Log2FC	FDR	Cluster	GeneProgram
1	2700099C18Rik	-0.369966819925575	0.01	1 MR	F
2	AA465934	0.29243261079698	0.01	1 MR	F
3	Arl6ip1	-0.579291352455844	0.01	1 MR	F
4	Atxn7l3b	-0.391931154887305	0.01	1 MR	F
5	Calm1	-0.276649171578258	0.01	1 MR	F
9	Dhcr24	-0.370262999205498	0.01	1 MR	F
10	Dnajc9	-0.269587930167928	0.01	1 MR	F
11	Dusp6	0.29856988418976	0.01	1 MR	F
12	ENSMUSG00000021268.18	0.710904819662379	0.01	1 MR	F
14	Eif1	-0.754668737823872	0.01	1 MR	F
15	Elovl6	-0.405302456991452	0.01	1 MR	F
17	Esco2	-0.331487295311474	0.01	1 MR	F
18	Fbxo5	-0.322801662640081	0.01	1 MR	F
19	Gas1	0.26540475601417	0.01	1 MR	F
23	Gm9118	-0.452955908525527	0.01	1 MR	F
25	H1f10	0.252562285687271	0.01	1 MR	F
26	H1f4	-0.50181454043335	0.01	1 MR	F
30	H2az1	-0.921623393907388	0.01	1 MR	F
31	H3f3a	-0.577900295427059	0.01	1 MR	F
33	Hmgn2	-0.734343733601425	0.01	1 MR	F
34	Hnrnpa3	-0.456448837909104	0.01	1 MR	F
35	Hnrnpd	-0.50035355879845	0.01	1 MR	F
36	Hspa8	-0.567660513009128	0.01	1 MR	F
37	Hspd1	-0.330009675332563	0.01	1 MR	F
39	Kpna2	-0.430362190686701	0.01	1 MR	F
40	Lsm3	-0.367165061592181	0.01	1 MR	F
41	MSTRG.18366	-0.388846805088477	0.01	1 MR	F
42	MSTRG.27383	0.437868079731851	0.01	1 MR	F
43	MSTRG.37826	0.470687653575056	0.01	1 MR	F
44	Mdm4	0.274635273393051	0.01	1 MR	F
45	Msx2	0.471836728445415	0.01	1 MR	F
46	Nucks1	-0.437776166710929	0.01	1 MR	F
47	Ppia	-1.13759972911465	0.01	1 MR	F
48	Rian	0.308492644063303	0.01	1 MR	F
49	Set	-0.485923847824471	0.01	1 MR	F
50	Stmn1	-0.458561679852788	0.01	1 MR	F
51	Tpm3	-0.344068621929294	0.01	1 MR	F
52	Tpt1	-1.16376481454853	0.01	1 MR	F
54	Ube2c	-0.272980739984118	0.01	1 MR	F
55	Usp1	-0.318009218948222	0.01	1 MR	F
56	Ybx1	-0.562610809376803	0.01	1 MR	F
57	Zfp704	-0.423414219923946	0.01	1 MR	F
58	Actr3	-0.299524582827508	0.01	3 RA-Id	F
61	Anp32b	-0.414948604336711	0.01	3 RA-Id	F
62	Arl6ip1	-0.626457556867245	0.01	3 RA-Id	F
63	Aspm	-0.354024798082403	0.01	3 RA-Id	F
65	Bcl2l11	0.291463736072201	0.01	3 RA-Id	F
66	Birc5	-0.462757073157876	0.01	3 RA-Id	F
67	Bub3	-0.282584201903639	0.01	3 RA-Id	F
68	Cacna2d1	-0.468346224259451	0.01	3 RA-Id	F
69	Calm1	-0.607591496909983	0.01	3 RA-Id	F
70	Ccdc34	-0.360295498421956	0.01	3 RA-Id	F
71	Ccnb1	-0.402743226171609	0.01	3 RA-Id	F
72	Ccnb2	-0.304670399009105	0.01	3 RA-Id	F
73	Ccnd2	0.36000941713554	0.01	3 RA-Id	F
74	Cdk1	-0.389740737497822	0.01	3 RA-Id	F
75	Cenpa	-0.302926523178063	0.01	3 RA-Id	F
76	Cenpf	-0.578258753911545	0.01	3 RA-Id	F
77	Cks1b	-0.32523373987273	0.01	3 RA-Id	F
78	Cks2	-0.40200647557386	0.01	3 RA-Id	F
79	Col11a1	0.294326990620421	0.01	3 RA-Id	F
84	Cycs	-0.267867403532707	0.01	3 RA-Id	F
85	Dek	-0.671369163316485	0.01	3 RA-Id	F
86	Dnm3os	0.320748171936692	0.01	3 RA-Id	F
87	ENSMUSG00000021268.18	0.62641068672411	0.01	3 RA-Id	F
89	Eef1b2	-0.429219841754982	0.01	3 RA-Id	F
91	Eif1	-0.644839630779355	0.01	3 RA-Id	F
92	Eif5a	-0.291436878753417	0.01	3 RA-Id	F
94	Ets2	0.257517466543748	0.01	3 RA-Id	F
95	Fabp5	-0.335717755409987	0.01	3 RA-Id	F
96	Fbxo5	-0.417360173956994	0.01	3 RA-Id	F
98	Gapdh	-0.482890584028544	0.01	3 RA-Id	F
99	Gas1	0.332612876583472	0.01	3 RA-Id	F
102	Gm43426	-0.387079391667773	0.01	3 RA-Id	F
105	Grin3a	0.617274962162676	0.01	3 RA-Id	F
106	Gsc	0.289138984869584	0.01	3 RA-Id	F
107	Gspt1	-0.272398720965	0.01	3 RA-Id	F
108	H1f4	-0.628757050599655	0.01	3 RA-Id	F
112	H2ax	-0.391125834731639	0.01	3 RA-Id	F
113	H2az1	-1.27888058591355	0.01	3 RA-Id	F
115	Hmgb2	-0.453274035171602	0.01	3 RA-Id	F
116	Hmgn2	-0.88215211386029	0.01	3 RA-Id	F
117	Hnrnpa3	-0.474101135909815	0.01	3 RA-Id	F
118	Hnrnpd	-0.481550870991552	0.01	3 RA-Id	F
119	Hsp90aa1	-0.350183277996704	0.01	3 RA-Id	F
120	Hspa8	-0.844559274097226	0.01	3 RA-Id	F
121	Hspd1	-0.439576490026824	0.01	3 RA-Id	F
122	Hspe1	-0.323172335955463	0.01	3 RA-Id	F
123	Id2	0.317720209452122	0.01	3 RA-Id	F
125	Igfbp5	0.437844647817377	0.01	3 RA-Id	F
126	Jpt1	-0.33102590356055	0.01	3 RA-Id	F
129	Kcnq1ot1	0.304519445223874	0.01	3 RA-Id	F
130	Kif11	-0.340200434792753	0.01	3 RA-Id	F
131	Knl1	-0.384938274702544	0.01	3 RA-Id	F
132	Kpna2	-0.567580106168315	0.01	3 RA-Id	F
133	Lsm3	-0.351669133678922	0.01	3 RA-Id	F
134	MSTRG.17758	0.33511645570488	0.01	3 RA-Id	F
135	MSTRG.37826	0.437338690394605	0.01	3 RA-Id	F
136	Maf	0.389049922776499	0.01	3 RA-Id	F
137	Manf	-0.268244902751461	0.01	3 RA-Id	F
138	Mbd2	-0.316487580730092	0.01	3 RA-Id	F
141	Mex3a	-0.483119833247799	0.01	3 RA-Id	F
142	Mir100hg	0.457355372324959	0.01	3 RA-Id	F
143	Mki67	-0.347721562703191	0.01	3 RA-Id	F
144	Mpdz	-0.25857091740874	0.01	3 RA-Id	F
145	Msx2	0.501502527046563	0.01	3 RA-Id	F
146	Nasp	-0.365432547548755	0.01	3 RA-Id	F
147	Ncl	-0.514545615013554	0.01	3 RA-Id	F
149	Nfia	0.390281407615562	0.01	3 RA-Id	F
150	Nfkbia	-0.383299620080294	0.01	3 RA-Id	F
151	Nfyb	-0.276866852040622	0.01	3 RA-Id	F
152	Nucks1	-0.637598848410755	0.01	3 RA-Id	F
154	Pbx1	0.333588952952395	0.01	3 RA-Id	F
155	Pcdh18	0.340159964868004	0.01	3 RA-Id	F
156	Pcdh8	0.953033404016656	0.01	3 RA-Id	F
157	Pclaf	-0.604828922152534	0.01	3 RA-Id	F
158	Pcna	-0.305776998550477	0.01	3 RA-Id	F
159	Plk2	-0.505332486385811	0.01	3 RA-Id	F
160	Polr2m	-0.599904413383118	0.01	3 RA-Id	F
161	Ppa1	-0.254910331058863	0.01	3 RA-Id	F
162	Ppp1r14b	-0.455806614573364	0.01	3 RA-Id	F
163	Ppp3ca	0.304714489001212	0.01	3 RA-Id	F
164	Prc1	-0.301642662748704	0.01	3 RA-Id	F
165	Prdx1	-0.307643571489477	0.01	3 RA-Id	F
166	Psip1	-0.373650451470317	0.01	3 RA-Id	F
167	Ptma	-0.380985086361837	0.01	3 RA-Id	F
168	Ptn	0.813461655225388	0.01	3 RA-Id	F
169	Pttg1	-0.329652752352857	0.01	3 RA-Id	F
170	Ran	-0.583426710340332	0.01	3 RA-Id	F
171	Ranbp1	-0.322736862023096	0.01	3 RA-Id	F
172	Rangap1	-0.250999739341149	0.01	3 RA-Id	F
173	S1pr3	0.411550920820652	0.01	3 RA-Id	F
174	Sap18	-0.269460781223444	0.01	3 RA-Id	F
176	Set	-0.565178615313303	0.01	3 RA-Id	F
177	Sfrp2	-0.45610230822972	0.01	3 RA-Id	F
178	Slc38a4	0.254999260639156	0.01	3 RA-Id	F
180	Smc4	-0.334982110069796	0.01	3 RA-Id	F
181	Smc6	-0.254974720859715	0.01	3 RA-Id	F
182	Snrpa1	-0.250945207916818	0.01	3 RA-Id	F
183	Sox11	0.352151404532687	0.01	3 RA-Id	F
184	Sox6	-0.421450578624462	0.01	3 RA-Id	F
185	Stmn1	-0.616365001538465	0.01	3 RA-Id	F
186	Stox2	-0.308109215628387	0.01	3 RA-Id	F
189	Tet2	0.272117896616091	0.01	3 RA-Id	F
190	Tgfb2	0.34019120714558	0.01	3 RA-Id	F
191	Tmpo	-0.300484626122501	0.01	3 RA-Id	F
193	Top2a	-0.419549150590469	0.01	3 RA-Id	F
194	Topbp1	-0.3326018824417	0.01	3 RA-Id	F
195	Tpm3	-0.413738401942947	0.01	3 RA-Id	F
196	Tpt1	-1.00952751634772	0.01	3 RA-Id	F
199	Tuba1b	-0.280167069829605	0.01	3 RA-Id	F
200	Tubb4b	-0.406750564635428	0.01	3 RA-Id	F
201	Txnrd1	-0.48772910909217	0.01	3 RA-Id	F
202	U2af1	-0.343125785210429	0.01	3 RA-Id	F
204	Ube2c	-0.579199195276819	0.01	3 RA-Id	F
205	Utrn	-0.484475166092241	0.01	3 RA-Id	F
206	Zdbf2	0.297727252053341	0.01	3 RA-Id	F
207	Zfp704	-0.329726605334076	0.01	3 RA-Id	F
208	Zfp945	0.255508776846298	0.01	3 RA-Id	F
6	Col1a1	0.342739622447247	6.64958325518758e-05	1 MR	T
7	Col3a1	0.320022071751949	0.00131088257653752	1 MR	T
24	Gpc3	0.262924271362997	0.00134543647704516	1 MR	T
38	Jund	-0.287371387754637	0.0092897794283665	1 MR	T
59	Alcam	0.434180342917577	0.000293548761353902	3 RA-Id	T
60	Aldh1a2	-0.500457459935348	0.000618518019547614	3 RA-Id	T
64	Atp2b1	-0.446494874719801	1.64966013960671e-06	3 RA-Id	T
80	Col1a2	0.286606853360517	0.000305035249087738	3 RA-Id	T
81	Col24a1	0.329480174950195	0.00306491047616425	3 RA-Id	T
82	Col3a1	0.42184702789928	1.11535923789999e-07	3 RA-Id	T
90	Egr1	-0.627210377502456	2.16828527148584e-07	3 RA-Id	T
97	Fosb	-0.446043305248016	0.00306188396529026	3 RA-Id	T
104	Gpc3	0.624429724840374	1.06892814314375e-16	3 RA-Id	T
124	Igfbp4	0.323181954052525	5.01865946153021e-05	3 RA-Id	T
127	Junb	-0.287488964676335	6.40708376777604e-05	3 RA-Id	T
128	Jund	-0.371435521527032	0.000534148186252494	3 RA-Id	T
139	Meis2	0.471593405659145	2.93781352639854e-13	3 RA-Id	T
140	Mest	0.437111655494501	1.10803833356526e-08	3 RA-Id	T
148	Nedd9	0.254285446315494	0.00806739455722686	3 RA-Id	T
153	Osr1	-0.26528129261243	0.00665774952958101	3 RA-Id	T
175	Septin11	-0.265084502347286	6.91963839447827e-05	3 RA-Id	T
179	Slit2	-0.39467177883311	0.00529078281028475	3 RA-Id	T
187	Tbx18	0.471534836408617	9.92637812689722e-07	3 RA-Id	T
188	Tcf12	0.252805240849458	0.00183168246822193	3 RA-Id	T
192	Tmsb4x	-0.535234575749076	8.79123306730029e-05	3 RA-Id	T
197	Tshz1	0.257861486133528	0.00306188396529026	3 RA-Id	T
198	Tshz2	0.5213903176357	1.67354069725873e-08	3 RA-Id	T
