# Supplementary material for: Comparative single-cell analyses reveal evolutionary repurposing of a conserved gene programme in bat wing development
Source: Nat Ecol Evol. 2025 Jul 16;9(9):1626–42. doi: 10.1038/s41559-025-02780-x (PMC12420390; doi:10.1038/s41559-025-02780-x)
Supplement: Supplementary file 9 — Full list of DEGs between the Dathe Tbx3 mutants and the wild-type mouse cells. [file 41559_2025_2780_MOESM9_ESM.txt]

gene	Log2FC	FDR	Cluster	GeneProgram
1	2410006H16Rik	0.38873548280631	0.01	1 MR	F
2	4632427E13Rik	0.292871256189898	0.01	1 MR	F
3	5430416N02Rik	0.354164591926555	0.01	1 MR	F
4	6330403K07Rik	0.310400746833724	0.01	1 MR	F
5	9530018H14Rik	0.30545133851401	0.01	1 MR	F
6	AA465934	0.540663370558776	0.01	1 MR	F
9	Alyref	0.36904473988924	0.01	1 MR	F
10	Anp32b	0.302146861830058	0.01	1 MR	F
11	Arhgap11a	-0.302899127712005	0.01	1 MR	F
12	Arhgap5	-0.259920591125867	0.01	1 MR	F
13	Arl6ip1	-0.423265072718222	0.01	1 MR	F
14	Aspm	-0.420772631218675	0.01	1 MR	F
15	Atp2a2	-0.268840988339076	0.01	1 MR	F
16	Atp5g1	0.318401350935151	0.01	1 MR	F
17	Bambi	0.614651646636373	0.01	1 MR	F
19	Bmpr2	-0.255043616537804	0.01	1 MR	F
20	Cald1	0.452934671718993	0.01	1 MR	F
21	Cct6a	0.303775396945621	0.01	1 MR	F
23	Cdkn1c	0.48074526765894	0.01	1 MR	F
24	Cenpf	-0.295487275532145	0.01	1 MR	F
25	Cited2	0.256862993225254	0.01	1 MR	F
26	Cks2	-0.281388857878484	0.01	1 MR	F
27	Cnbp	0.381427593821609	0.01	1 MR	F
28	Cox5a	0.456373952961018	0.01	1 MR	F
30	Dach1	0.297353607265374	0.01	1 MR	F
31	Dbi	0.373186199800596	0.01	1 MR	F
32	Dctn1	0.276124089902513	0.01	1 MR	F
33	Dhcr24	-0.385944900365987	0.01	1 MR	F
34	Dlx5	0.366151208903129	0.01	1 MR	F
35	Dnajc2	0.310673259799259	0.01	1 MR	F
36	Dusp6	0.255262466928303	0.01	1 MR	F
37	Dvl3	0.26418499564459	0.01	1 MR	F
38	Dynll1	0.304238027170249	0.01	1 MR	F
39	E2f7	-0.289478947761971	0.01	1 MR	F
40	ENSMUSG00000092203.8	0.391230298405072	0.01	1 MR	F
41	Eef1d	0.287737050712662	0.01	1 MR	F
43	Eif1	0.386754258475724	0.01	1 MR	F
45	Eif3c	0.361408884170911	0.01	1 MR	F
48	Eno1	0.272750007593798	0.01	1 MR	F
49	Fau	1.27920306297594	0.01	1 MR	F
52	Fermt2	0.337314721911287	0.01	1 MR	F
53	Fjx1	0.252477886459106	0.01	1 MR	F
54	Fkbp3	0.347217612521974	0.01	1 MR	F
55	Fkbp4	0.359741036333738	0.01	1 MR	F
57	Foxm1	-0.255098353678432	0.01	1 MR	F
59	Gas1	0.370069613740829	0.01	1 MR	F
61	Gm10076	-0.576453368125235	0.01	1 MR	F
62	Gm3550	-0.315888582242474	0.01	1 MR	F
63	Gm38197	0.283293960282524	0.01	1 MR	F
64	Gm45315	0.281710736973989	0.01	1 MR	F
65	Gm47283	-0.357981676733552	0.01	1 MR	F
66	Gm9118	-0.46044813190742	0.01	1 MR	F
70	H1f2	-0.251977650686798	0.01	1 MR	F
73	H2ac20	-0.363376262959029	0.01	1 MR	F
76	H2az2	0.46599023331402	0.01	1 MR	F
77	H3c3	-0.306122026783896	0.01	1 MR	F
78	H3f3b	0.501782044895261	0.01	1 MR	F
82	Hbb-bt	-0.364201172057276	0.01	1 MR	F
85	Hmgb1	-1.30098904896106	0.01	1 MR	F
86	Hmgn1	0.387646340874796	0.01	1 MR	F
88	Hnrnpd	0.251106440535077	0.01	1 MR	F
89	Hnrnpul2	-0.251199174038875	0.01	1 MR	F
90	Hoxa10	0.39108592922276	0.01	1 MR	F
91	Hoxa13	0.322630805518716	0.01	1 MR	F
92	Hoxa9	0.394526737413662	0.01	1 MR	F
94	Hsp90b1	-0.347718624221803	0.01	1 MR	F
95	Hspa5	-0.356967778854604	0.01	1 MR	F
96	Hspa8	-0.267842677097453	0.01	1 MR	F
97	Id3	0.350738532456676	0.01	1 MR	F
98	Ik	0.288134828554243	0.01	1 MR	F
102	Kcnq1ot1	-0.25498691545073	0.01	1 MR	F
103	Kif15	-0.299746234459711	0.01	1 MR	F
104	Kif23	-0.319486028507238	0.01	1 MR	F
105	Kifap3	0.32250775407252	0.01	1 MR	F
106	Knl1	-0.352738320617356	0.01	1 MR	F
107	Kpna2	-0.271185545837832	0.01	1 MR	F
110	Ldhb	0.268977054203198	0.01	1 MR	F
112	Lhx2	0.345917580450767	0.01	1 MR	F
113	Lhx9	0.268284678318648	0.01	1 MR	F
114	Lmo4	0.353984953614174	0.01	1 MR	F
116	MSTRG.23806	-0.252904544431488	0.01	1 MR	F
117	MSTRG.27383	0.831699971045988	0.01	1 MR	F
118	Macroh2a1	0.413235447219953	0.01	1 MR	F
122	Mki67	-0.336842264641681	0.01	1 MR	F
123	Msl2	-0.27311871918745	0.01	1 MR	F
124	Msx1	0.450853435465396	0.01	1 MR	F
125	Msx2	0.600473635860759	0.01	1 MR	F
126	Mycn	0.257005894919779	0.01	1 MR	F
127	Ncapg2	-0.254292014032607	0.01	1 MR	F
128	Ndc1	-0.258663771736723	0.01	1 MR	F
131	Nsd2	-0.361515846873458	0.01	1 MR	F
132	Nsmce4a	0.273950400879869	0.01	1 MR	F
133	Nvl	0.254373355092208	0.01	1 MR	F
135	Pdap1	0.361639378732666	0.01	1 MR	F
136	Pfkl	0.322309387122432	0.01	1 MR	F
137	Pfn1	0.295529928223153	0.01	1 MR	F
140	Polr2m	0.265025262176139	0.01	1 MR	F
141	Prc1	-0.278539308993335	0.01	1 MR	F
143	Prdx6	0.271409959936385	0.01	1 MR	F
144	Prmt1	0.381179389346683	0.01	1 MR	F
145	Prrx2	0.343665992909503	0.01	1 MR	F
146	Psip1	0.509195094108439	0.01	1 MR	F
147	Raly	0.273646349664531	0.01	1 MR	F
148	Ran	0.272579471202986	0.01	1 MR	F
149	Ranbp1	0.395890643101394	0.01	1 MR	F
150	Ranbp2	-0.266518329919449	0.01	1 MR	F
151	Rasl11b	0.262923274804139	0.01	1 MR	F
153	Rnaseh2c	0.250697365590393	0.01	1 MR	F
155	Sae1	0.311452966529384	0.01	1 MR	F
156	Selenoh	0.344195351846875	0.01	1 MR	F
159	Serpinh1	0.262134716092917	0.01	1 MR	F
161	Sltm	0.271500834934251	0.01	1 MR	F
162	Snhg1	0.261529771446071	0.01	1 MR	F
163	Snhg5	0.29303821571562	0.01	1 MR	F
164	Snhg6	0.283866970623087	0.01	1 MR	F
165	Snrpf	0.277574841872418	0.01	1 MR	F
167	Sox4	0.345954290010203	0.01	1 MR	F
169	Ssbp2	0.267414976117802	0.01	1 MR	F
171	Sub1	0.639493203947786	0.01	1 MR	F
173	Suz12	-0.28406739956807	0.01	1 MR	F
174	Tax1bp1	0.382876227586588	0.01	1 MR	F
176	Tfap2a	0.253021929818808	0.01	1 MR	F
177	Tgif1	0.329008207180813	0.01	1 MR	F
181	Top2a	-0.41162170003195	0.01	1 MR	F
183	Tsc22d1	0.323730412867532	0.01	1 MR	F
185	Tuba1b	-0.298046849538037	0.01	1 MR	F
188	Ubald2	0.250051667209612	0.01	1 MR	F
189	Ubb	0.360996651064154	0.01	1 MR	F
190	Uqcrc1	0.326446101506556	0.01	1 MR	F
191	Vegfa	0.252479381235874	0.01	1 MR	F
192	Vgll4	0.284076648764701	0.01	1 MR	F
194	Ybx1	0.429445334424377	0.01	1 MR	F
197	Zfp704	-0.257946106890541	0.01	1 MR	F
198	Zwint	0.370028120936378	0.01	1 MR	F
473	AA465934	0.624519789701975	0.01	3 RA-Id	F
476	Arhgap35	-0.319156371827205	0.01	3 RA-Id	F
477	Arl6ip1	-0.408232417364556	0.01	3 RA-Id	F
478	Aspm	-0.401233307327829	0.01	3 RA-Id	F
479	Atad2	-0.256329763060644	0.01	3 RA-Id	F
480	Atp2a2	-0.25362901772397	0.01	3 RA-Id	F
481	Atp5g1	0.271652244211556	0.01	3 RA-Id	F
483	Btbd11	0.304414959284548	0.01	3 RA-Id	F
484	Bub1b	-0.259694987445607	0.01	3 RA-Id	F
486	Ccnd2	0.357311302243315	0.01	3 RA-Id	F
487	Cd24a	0.336488377552198	0.01	3 RA-Id	F
489	Cdkn1c	0.371035090718408	0.01	3 RA-Id	F
490	Cenpf	-0.324125979757723	0.01	3 RA-Id	F
491	Cited2	0.310031233309254	0.01	3 RA-Id	F
493	Cox5a	0.302301389895238	0.01	3 RA-Id	F
495	Crk	-0.258071213545853	0.01	3 RA-Id	F
496	Csrp2	0.282092922691472	0.01	3 RA-Id	F
498	Dbi	0.314385558885077	0.01	3 RA-Id	F
499	Dctn1	0.258257308640617	0.01	3 RA-Id	F
501	Dst	0.284130016525838	0.01	3 RA-Id	F
502	Dynll1	1.26844407663944	0.01	3 RA-Id	F
503	ENSMUSG00000092203.8	0.258502312839739	0.01	3 RA-Id	F
504	ENSMUSG00000097589.10	-0.264225357883053	0.01	3 RA-Id	F
505	Ebf1	0.395645100820437	0.01	3 RA-Id	F
506	Ect2	-0.286107176944242	0.01	3 RA-Id	F
508	Eif1	0.516033580560775	0.01	3 RA-Id	F
512	Erh	-0.362414020192134	0.01	3 RA-Id	F
513	F11r	-0.397629985718629	0.01	3 RA-Id	F
516	Fgfr2	-0.312670896048898	0.01	3 RA-Id	F
517	Fkbp3	0.287586412342142	0.01	3 RA-Id	F
518	Fkbp4	0.289390334356348	0.01	3 RA-Id	F
522	Fzd4	-0.352271197504564	0.01	3 RA-Id	F
524	Gas1	0.260872043671693	0.01	3 RA-Id	F
526	Gm10076	-0.571140759890017	0.01	3 RA-Id	F
527	Gm38197	0.261146526867266	0.01	3 RA-Id	F
528	Gm42537	-0.359799675945587	0.01	3 RA-Id	F
529	Gm45315	0.548751634591327	0.01	3 RA-Id	F
530	Gm47283	-0.400299801080672	0.01	3 RA-Id	F
531	Gm9118	-0.553667297514005	0.01	3 RA-Id	F
532	Gm9800	0.49859370814951	0.01	3 RA-Id	F
534	Gse1	-0.294432719323728	0.01	3 RA-Id	F
539	H2ac20	-0.305342024669599	0.01	3 RA-Id	F
542	H2az1	0.95442477641068	0.01	3 RA-Id	F
543	H2az2	0.411284401756514	0.01	3 RA-Id	F
544	H3c3	-0.302496940858066	0.01	3 RA-Id	F
548	Hbb-bt	-0.307763376265878	0.01	3 RA-Id	F
550	Hint1	0.525985384156556	0.01	3 RA-Id	F
551	Hmgb1	-0.669559783603968	0.01	3 RA-Id	F
552	Hmgn1	0.673986937953718	0.01	3 RA-Id	F
554	Hoxa5	-0.253651775491541	0.01	3 RA-Id	F
556	Hsp90b1	-0.259561924473647	0.01	3 RA-Id	F
557	Hspa5	-0.259990785921234	0.01	3 RA-Id	F
558	Id2	0.362677162071518	0.01	3 RA-Id	F
560	Il6st	-0.306877597987643	0.01	3 RA-Id	F
565	Kif15	-0.261340746457579	0.01	3 RA-Id	F
566	Kif18a	-0.298359167326148	0.01	3 RA-Id	F
567	Kitl	-0.506819827193662	0.01	3 RA-Id	F
568	Knl1	-0.271434573454545	0.01	3 RA-Id	F
571	Ldhb	0.399217658606907	0.01	3 RA-Id	F
573	MSTRG.17758	0.568580262631663	0.01	3 RA-Id	F
575	MSTRG.25176	0.451292444570944	0.01	3 RA-Id	F
576	MSTRG.27383	0.433552894896883	0.01	3 RA-Id	F
577	MSTRG.4775	0.539152025138822	0.01	3 RA-Id	F
578	Macroh2a1	0.303673247816009	0.01	3 RA-Id	F
582	Mis18bp1	-0.286515424548658	0.01	3 RA-Id	F
583	Mki67	-0.336672146447032	0.01	3 RA-Id	F
584	Ncapg	-0.251013027340446	0.01	3 RA-Id	F
585	Nmral1	0.348796725547112	0.01	3 RA-Id	F
589	Pa2g4	0.280468230541642	0.01	3 RA-Id	F
590	Pdap1	0.399292949870529	0.01	3 RA-Id	F
594	Polr2m	0.279883840250752	0.01	3 RA-Id	F
595	Prc1	-0.281018037502729	0.01	3 RA-Id	F
597	Prdx6	0.292130501391712	0.01	3 RA-Id	F
599	Prmt1	0.495125329309025	0.01	3 RA-Id	F
600	Ranbp1	0.4565683156882	0.01	3 RA-Id	F
602	Rpa3	0.374973608011467	0.01	3 RA-Id	F
605	Sfrp2	0.269087720853814	0.01	3 RA-Id	F
608	Snhg1	0.289185731813351	0.01	3 RA-Id	F
609	Snrpd1	0.271656577139832	0.01	3 RA-Id	F
611	Sox4	0.402738003180749	0.01	3 RA-Id	F
612	Sox9	0.488168248418687	0.01	3 RA-Id	F
615	Sub1	0.558395816482667	0.01	3 RA-Id	F
618	Tipin	0.264475104194986	0.01	3 RA-Id	F
622	Top2a	-0.377655797649892	0.01	3 RA-Id	F
624	Trip11	-0.254834482070397	0.01	3 RA-Id	F
625	Trp53	0.271992385824229	0.01	3 RA-Id	F
628	Tuba1b	-0.285957373973879	0.01	3 RA-Id	F
630	Ube2c	-0.2750605259398	0.01	3 RA-Id	F
631	Uqcc2	0.264785077761955	0.01	3 RA-Id	F
632	Ybx1	0.499605411502873	0.01	3 RA-Id	F
633	2410006H16Rik	0.413556033303637	0.01	4 DP	F
634	A930004J17Rik	-0.306722682192565	0.01	4 DP	F
635	Acat2	0.300507341973668	0.01	4 DP	F
637	Akirin2	0.281437434881873	0.01	4 DP	F
639	Alyref	0.569796040937558	0.01	4 DP	F
640	Anapc11	0.252460801783491	0.01	4 DP	F
641	Ankrd10	0.250122398038987	0.01	4 DP	F
642	Anp32b	0.912948796554088	0.01	4 DP	F
643	Anp32e	0.332013480202857	0.01	4 DP	F
644	Apex1	0.273389488158186	0.01	4 DP	F
645	Arl6ip1	-0.266688691394362	0.01	4 DP	F
646	Arl6ip6	0.320198411435071	0.01	4 DP	F
647	Aspm	-0.270709674202035	0.01	4 DP	F
648	Asxl2	0.279255715734024	0.01	4 DP	F
649	Atp5g1	0.422570921249829	0.01	4 DP	F
650	Banf1	0.337258654382371	0.01	4 DP	F
652	Bcl9	0.260571802386072	0.01	4 DP	F
653	Birc5	0.272455201994586	0.01	4 DP	F
654	Bmp2	0.285726291082868	0.01	4 DP	F
655	Brd7	0.267214425387691	0.01	4 DP	F
656	Brix1	0.261731716568557	0.01	4 DP	F
657	Bub3	0.333850473300981	0.01	4 DP	F
658	Cacybp	0.307819618204	0.01	4 DP	F
659	Calm1	0.643665474836982	0.01	4 DP	F
660	Calm2	0.602450092959292	0.01	4 DP	F
661	Casp6	0.250502329911088	0.01	4 DP	F
662	Casp8ap2	0.263997911728078	0.01	4 DP	F
663	Cbx3	0.544853227313884	0.01	4 DP	F
664	Ccdc34	0.659835888232725	0.01	4 DP	F
665	Ccnb2	0.507695007270574	0.01	4 DP	F
667	Cct3	0.520743083124916	0.01	4 DP	F
668	Cct6a	0.534336439740641	0.01	4 DP	F
669	Cd24a	0.292676565100416	0.01	4 DP	F
671	Cdca7	0.347771862672168	0.01	4 DP	F
672	Cdkn1c	0.423385625308685	0.01	4 DP	F
673	Cdv3	0.273171631208598	0.01	4 DP	F
674	Cenpa	0.383220279141032	0.01	4 DP	F
675	Cenpw	0.270653588891089	0.01	4 DP	F
676	Cep250	0.267022404189934	0.01	4 DP	F
677	Cks1b	0.309262131528732	0.01	4 DP	F
678	Cnbp	0.553127381146457	0.01	4 DP	F
679	Col2a1	-0.251208720725609	0.01	4 DP	F
681	Coq2	0.250507194265455	0.01	4 DP	F
682	Cox5a	0.406727449352794	0.01	4 DP	F
683	Cpne3	0.250413141627536	0.01	4 DP	F
684	Csrp2	0.291245084012343	0.01	4 DP	F
686	Cyc1	0.291137758092446	0.01	4 DP	F
687	Dach1	0.368149162219478	0.01	4 DP	F
688	Dbi	0.723505035000703	0.01	4 DP	F
689	Dctn1	0.336540208487154	0.01	4 DP	F
690	Ddit4	0.340401551693817	0.01	4 DP	F
691	Dnajc2	0.348918717443822	0.01	4 DP	F
692	Dut	0.334820176164408	0.01	4 DP	F
693	Dvl3	0.279594197705913	0.01	4 DP	F
694	Dynll1	1.04261021030441	0.01	4 DP	F
695	ENSMUSG00000092203.8	0.426134326135078	0.01	4 DP	F
696	Ebf3	-0.271759496660452	0.01	4 DP	F
697	Eef1d	0.266058729491252	0.01	4 DP	F
699	Eif1	0.47804585142668	0.01	4 DP	F
701	Eif3c	0.53990529958271	0.01	4 DP	F
703	Eif5	0.636588042566589	0.01	4 DP	F
705	Eno1	0.540408205773427	0.01	4 DP	F
706	Ets2	0.255832436002546	0.01	4 DP	F
707	Fabp5	0.37251456342042	0.01	4 DP	F
708	Fam162a	0.268913417150686	0.01	4 DP	F
711	Fermt2	0.269451685413229	0.01	4 DP	F
712	Fgfr2	-0.279622206791343	0.01	4 DP	F
713	Fkbp3	0.476063992892739	0.01	4 DP	F
714	Fkbp4	0.705810046128564	0.01	4 DP	F
717	Fscn1	0.282955255106443	0.01	4 DP	F
720	Gm10033	0.279522532480002	0.01	4 DP	F
721	Gm38197	0.28946209189324	0.01	4 DP	F
722	Golga4	0.264846896753137	0.01	4 DP	F
724	Gspt1	0.284914704733487	0.01	4 DP	F
725	Gtpbp4	0.310380583995094	0.01	4 DP	F
727	H1f0	0.311326016040745	0.01	4 DP	F
733	H2ax	0.510478988892974	0.01	4 DP	F
734	H2az2	0.919650076015739	0.01	4 DP	F
735	Hand2	0.297716181013782	0.01	4 DP	F
736	Hand2os1	0.318044657922965	0.01	4 DP	F
741	Hint1	0.416801178055732	0.01	4 DP	F
742	Hmgb1	-0.725260755577716	0.01	4 DP	F
743	Hmgb2	0.437815587021864	0.01	4 DP	F
744	Hmgcs1	0.533405888495737	0.01	4 DP	F
745	Hmgn1	1.08100805922493	0.01	4 DP	F
746	Hmgn2	0.349102958069588	0.01	4 DP	F
748	Hnrnpa2b1	0.280828374526934	0.01	4 DP	F
749	Hnrnpab	0.29350196275416	0.01	4 DP	F
750	Hnrnpd	0.734490943549392	0.01	4 DP	F
751	Hoxa10	0.476388782823895	0.01	4 DP	F
752	Hoxa11os	0.358582120333454	0.01	4 DP	F
753	Hoxa13	0.424741052306817	0.01	4 DP	F
754	Hoxa9	0.349482905222821	0.01	4 DP	F
755	Hoxd12	0.312772989123898	0.01	4 DP	F
756	Hsp90aa1	0.311900180697001	0.01	4 DP	F
758	Hspa8	0.280655495554711	0.01	4 DP	F
759	Hspa9	0.459947214794742	0.01	4 DP	F
760	Hspd1	0.606298428103392	0.01	4 DP	F
761	Hspe1	0.303925972349842	0.01	4 DP	F
762	Id2	0.323448841040412	0.01	4 DP	F
763	Igfbp2	0.343726230443501	0.01	4 DP	F
764	Ik	0.309128771522513	0.01	4 DP	F
766	Immt	0.322264586764718	0.01	4 DP	F
770	Kdm7a	0.269000283687292	0.01	4 DP	F
771	Kif3a	0.271143407794885	0.01	4 DP	F
772	Kmt5a	0.269609050388932	0.01	4 DP	F
775	Ldhb	0.457259816344545	0.01	4 DP	F
776	Lhx2	0.341341408852951	0.01	4 DP	F
777	Lhx9	0.426082066167703	0.01	4 DP	F
778	Lmnb1	0.334621471423616	0.01	4 DP	F
779	Lsm14b	0.298270845972532	0.01	4 DP	F
780	Lyar	0.313632927161833	0.01	4 DP	F
781	MSTRG.14259	-0.286923817970973	0.01	4 DP	F
782	MSTRG.17758	0.41611337157921	0.01	4 DP	F
784	MSTRG.24381	0.331706713406371	0.01	4 DP	F
785	MSTRG.37826	0.409439783763891	0.01	4 DP	F
786	Mab21l2	0.314546138091319	0.01	4 DP	F
787	Macroh2a1	0.572915273269949	0.01	4 DP	F
788	Mak16	0.32208531953252	0.01	4 DP	F
789	Malat1	-0.337913552571697	0.01	4 DP	F
790	Mcm2	0.286628902827765	0.01	4 DP	F
791	Mcm3	0.324586563670847	0.01	4 DP	F
792	Mcm5	0.304860374610295	0.01	4 DP	F
793	Mcm7	0.434705917357732	0.01	4 DP	F
794	Metap1	0.281876175090349	0.01	4 DP	F
797	Micos10	0.345535288539589	0.01	4 DP	F
799	Mphosph8	0.265400499787597	0.01	4 DP	F
800	Msx1	0.356360547074959	0.01	4 DP	F
801	Mzt1	0.415351935864458	0.01	4 DP	F
802	Nasp	0.845607845587568	0.01	4 DP	F
803	Ncapd2	0.468978752577375	0.01	4 DP	F
804	Ncl	0.460418185031965	0.01	4 DP	F
805	Nfyb	0.324155489899032	0.01	4 DP	F
806	Nme1	0.306387634968627	0.01	4 DP	F
808	Nolc1	0.259460517636566	0.01	4 DP	F
810	Nop58	0.275046727232355	0.01	4 DP	F
811	Nsmce4a	0.293970964799585	0.01	4 DP	F
812	Nucks1	0.355767336777689	0.01	4 DP	F
813	Nudcd2	0.324940740266538	0.01	4 DP	F
815	Pa2g4	0.359408413597356	0.01	4 DP	F
816	Pcna	0.33924225258449	0.01	4 DP	F
817	Pdap1	0.470163460168561	0.01	4 DP	F
818	Pdia6	0.327460932604354	0.01	4 DP	F
819	Peli2	-0.268771925936135	0.01	4 DP	F
820	Pfkl	0.286625979881482	0.01	4 DP	F
821	Pfn1	0.617678404586133	0.01	4 DP	F
825	Polr2m	0.567000262978219	0.01	4 DP	F
826	Pom121	-0.269171429284479	0.01	4 DP	F
827	Ppm1g	0.270605875175526	0.01	4 DP	F
828	Ppp1r14b	0.435419057356118	0.01	4 DP	F
830	Prdx6	0.45428204664773	0.01	4 DP	F
831	Prmt1	0.441723752855984	0.01	4 DP	F
832	Prrx2	0.401002686407226	0.01	4 DP	F
833	Psip1	0.522076736540203	0.01	4 DP	F
834	Psmd7	0.573400544043348	0.01	4 DP	F
835	Ptges3	0.451819265790142	0.01	4 DP	F
836	Ptn	0.540341105214268	0.01	4 DP	F
837	Rabggtb	0.287083920232556	0.01	4 DP	F
838	Raly	0.558324332579958	0.01	4 DP	F
839	Ran	0.971974994087402	0.01	4 DP	F
840	Ranbp1	0.718514330516808	0.01	4 DP	F
841	Rangap1	0.298525058084136	0.01	4 DP	F
842	Rasl11b	0.363064315884573	0.01	4 DP	F
843	Rbm8a	0.327769270544236	0.01	4 DP	F
844	Rfc3	0.310657395785956	0.01	4 DP	F
846	Rnaseh2c	0.390723491591358	0.01	4 DP	F
847	Rpa3	0.288216156429995	0.01	4 DP	F
848	Rrm2	0.354006649346699	0.01	4 DP	F
849	Sae1	0.43478313052848	0.01	4 DP	F
850	Sec23a	0.286314970357423	0.01	4 DP	F
851	Selenoh	0.312338398879732	0.01	4 DP	F
853	Sephs1	0.338382496363607	0.01	4 DP	F
855	Skp2	0.279949676924918	0.01	4 DP	F
856	Slbp	0.366211992785708	0.01	4 DP	F
857	Sltm	0.479470565395149	0.01	4 DP	F
858	Smarcb1	0.268652421708599	0.01	4 DP	F
859	Smc6	0.257621720484596	0.01	4 DP	F
860	Snhg1	0.58470472373832	0.01	4 DP	F
861	Snhg12	0.313177643696608	0.01	4 DP	F
862	Snhg5	0.294144471223393	0.01	4 DP	F
863	Snrnp40	0.331625529601576	0.01	4 DP	F
864	Snrpd1	0.490425955383371	0.01	4 DP	F
865	Snrpf	0.287273432761959	0.01	4 DP	F
867	Spc24	0.250934609242304	0.01	4 DP	F
868	Srrt	0.277250128739777	0.01	4 DP	F
870	Srsf3	0.839014314065497	0.01	4 DP	F
871	Stip1	0.366111832802973	0.01	4 DP	F
875	Syt11	-0.252796963468111	0.01	4 DP	F
876	Tacc3	0.253737983586215	0.01	4 DP	F
877	Tax1bp1	0.266397217796552	0.01	4 DP	F
879	Tfrc	0.250237232053122	0.01	4 DP	F
880	Thap12	0.322659770965296	0.01	4 DP	F
881	Tkt	0.41160303868385	0.01	4 DP	F
884	Top2a	-0.41570971702389	0.01	4 DP	F
885	Topbp1	-0.255287876473945	0.01	4 DP	F
888	Trip13	0.251537759774016	0.01	4 DP	F
889	Trp53	0.302682314456159	0.01	4 DP	F
891	Tubb2b	0.391880556505341	0.01	4 DP	F
892	Tubb4b	0.385164798185605	0.01	4 DP	F
895	Ubb	0.327125823027245	0.01	4 DP	F
896	Ugcg	0.26149292894799	0.01	4 DP	F
897	Uqcrc1	0.385629415955041	0.01	4 DP	F
898	Utp3	0.255199068800433	0.01	4 DP	F
899	Vars	0.271357294858869	0.01	4 DP	F
902	Ybx1	0.570362555743294	0.01	4 DP	F
903	Zbed3	0.269529766855025	0.01	4 DP	F
904	Zc3h15	0.405967654269003	0.01	4 DP	F
905	Zdbf2	0.274341633705161	0.01	4 DP	F
906	Zfp157	0.268225654757573	0.01	4 DP	F
908	Zwint	0.347969147093443	0.01	4 DP	F
22	Cd81	0.375547935481892	2.61428926195177e-15	1 MR	T
42	Egr1	-0.525912289028814	1.41333156904147e-25	1 MR	T
50	Fbln1	0.357668543186643	5.13263827417146e-17	1 MR	T
51	Fbn2	-0.287166001966382	3.58869035906224e-27	1 MR	T
56	Fosb	-0.453833396751711	1.02722984471137e-16	1 MR	T
67	Gpc3	0.536640960297474	3.73499251169287e-26	1 MR	T
84	Hmga2	-0.352141422707829	2.4411675388921e-19	1 MR	T
101	Jund	0.267138181729908	1.22093604628257e-16	1 MR	T
111	Lgals1	0.531191370892525	1.33968077664233e-09	1 MR	T
129	Nnat	-1.17058659296288	1.26540091782221e-115	1 MR	T
154	Runx1t1	0.25718084031568	4.20918505211784e-17	1 MR	T
160	Slit2	-0.287444130358286	1.59026639981699e-18	1 MR	T
175	Tbx3	0.298018062277305	1.71852317672802e-17	1 MR	T
179	Tmsb4x	0.344192679919322	5.93538047243147e-06	1 MR	T
187	Twist1	0.367355138513161	7.87277526348421e-13	1 MR	T
193	Vim	0.597406050572658	3.19253226468527e-14	1 MR	T
195	Zfhx3	-0.321946316795456	1.02785677914492e-24	1 MR	T
196	Zfhx4	-0.27864963627084	4.41014429476671e-17	1 MR	T
485	Ccnd1	0.271929286199294	1.48717372753775e-09	3 RA-Id	T
488	Cd81	0.303175912357803	1.48788112818657e-10	3 RA-Id	T
492	Colec12	-0.533102707621203	1.59146627106977e-18	3 RA-Id	T
494	Crabp2	0.305181208347936	9.15508237103425e-07	3 RA-Id	T
500	Dipk2a	-0.345719078106799	2.60990521099338e-13	3 RA-Id	T
507	Egr1	-1.04938217290678	1.29716523687987e-38	3 RA-Id	T
514	Fbn1	-0.366371919539123	1.57523985825772e-11	3 RA-Id	T
515	Fbn2	-0.344880611864679	1.47690771303067e-18	3 RA-Id	T
519	Fn1	-0.330268663657846	2.44800033617415e-14	3 RA-Id	T
520	Fos	-0.735494047034794	2.40909312299169e-31	3 RA-Id	T
521	Fosb	-0.776756490967677	3.50385566431155e-23	3 RA-Id	T
533	Gpc3	0.417144333589376	7.57858016739294e-26	3 RA-Id	T
561	Irx1	0.325869031459677	7.30065247010293e-11	3 RA-Id	T
563	Jun	-0.339386373789559	1.39785781069421e-11	3 RA-Id	T
564	Junb	-0.389891010333601	2.89877274279018e-20	3 RA-Id	T
572	Lgals1	0.375491857707142	5.13211447037301e-06	3 RA-Id	T
586	Nnat	-1.19428377092212	3.61356847290631e-86	3 RA-Id	T
591	Pfn2	0.403455099857234	4.18268868156126e-14	3 RA-Id	T
598	Prickle1	0.265596440203396	1.71039778289123e-10	3 RA-Id	T
606	Slc8a1	-0.36746168283411	6.42924825776308e-13	3 RA-Id	T
607	Slit2	-0.500243682560948	2.47087087692006e-15	3 RA-Id	T
617	Tbx3	0.287434697141398	1.16657621321304e-12	3 RA-Id	T
620	Tmsb4x	0.403515680826402	3.52991901967376e-06	3 RA-Id	T
626	Tshz2	-0.308658677625212	1.28168945191084e-11	3 RA-Id	T
666	Ccnd1	0.374502565961562	2.17277536887393e-20	4 DP	T
670	Cd81	0.264974760490898	4.99306029342118e-20	4 DP	T
680	Col5a2	-0.2739288642612	1.15011927178118e-14	4 DP	T
698	Egr1	-0.931180987102383	1.22393011431147e-35	4 DP	T
709	Fbln1	0.40452295527782	1.00817095841308e-29	4 DP	T
710	Fbn2	-0.297581203557443	3.96869841659181e-25	4 DP	T
715	Fn1	-0.254362736913627	2.4799991855815e-23	4 DP	T
716	Fosb	-0.381757791431973	5.14475161836345e-24	4 DP	T
723	Gpc3	0.458488133137259	2.91043555207607e-23	4 DP	T
768	Junb	-0.257134020781523	5.74391448244106e-27	4 DP	T
769	Jund	0.289900103400554	2.40230891603545e-20	4 DP	T
807	Nnat	-1.38875624306086	3.4274950911274e-109	4 DP	T
822	Pfn2	0.279003543481214	3.92898632349757e-25	4 DP	T
873	Sulf1	-0.296540756307013	3.12382710308086e-15	4 DP	T
878	Tbx3	0.25721792419491	1.67740791844777e-19	4 DP	T
887	Tpm4	0.387790404697684	8.72627593261312e-17	4 DP	T
894	Twist1	0.566261455961845	6.21079419179174e-14	4 DP	T
900	Vcan	-0.324072518638334	5.56094459996102e-16	4 DP	T
901	Vim	0.484642662643063	1.9442800192288e-09	4 DP	T
907	Zfp36l1	0.273266527457777	1.37828300946092e-27	4 DP	T
