# Supplementary material for: Comparative single-cell analyses reveal evolutionary repurposing of a conserved gene programme in bat wing development
Source: Nat Ecol Evol. 2025 Jul 16;9(9):1626–42. doi: 10.1038/s41559-025-02780-x (PMC12420390; doi:10.1038/s41559-025-02780-x)
Supplement: Supplementary file 10 — Full result of the GO term enrichment analysis from the overexpressed genes in Dathe Meis2 mutant cells when compared against wild-type ones. [file 41559_2025_2780_MOESM10_ESM.txt]

Description	p.adjust	GeneRatio	cluster	HigherExpression
GO:0048705	skeletal system morphogenesis	0.00409676764747142	4/10	1 MR	Meis2 Mutant v WT
GO:0035107	appendage morphogenesis	0.00815740693343207	3/10	1 MR	Meis2 Mutant v WT
GO:0061448	connective tissue development	0.014132990631437	3/10	1 MR	Meis2 Mutant v WT
GO:0071229	cellular response to acid chemical	0.0173410412182957	2/10	1 MR	Meis2 Mutant v WT
GO:0050680	negative regulation of epithelial cell proliferation	0.0423795351192291	2/10	1 MR	Meis2 Mutant v WT
GO:0110148	biomineralization	0.048535566070357	2/10	1 MR	Meis2 Mutant v WT
GO:0005583	fibrillar collagen trimer	0.000243810870514316	2/10	1 MR	Meis2 Mutant v WT
GO:0005581	collagen trimer	0.00372106085099411	2/10	1 MR	Meis2 Mutant v WT
GO:0048407	platelet-derived growth factor binding	0.000898243566407757	2/10	1 MR	Meis2 Mutant v WT
GO:0030020	extracellular matrix structural constituent conferring tensile strength	0.00356291153868243	2/10	1 MR	Meis2 Mutant v WT
GO:0002020	protease binding	0.0180092038520494	2/10	1 MR	Meis2 Mutant v WT
GO:0008330	protein tyrosine/threonine phosphatase activity	0.0317078961722819	1/10	1 MR	Meis2 Mutant v WT
GO:0031492	nucleosomal DNA binding	0.0358111198955048	1/10	1 MR	Meis2 Mutant v WT
GO:0007423	sensory organ development	5.78033323843661e-06	12/40	3 RA-Id	Meis2 Mutant v WT
GO:0001503	ossification	8.45847250345157e-05	9/40	3 RA-Id	Meis2 Mutant v WT
GO:0050673	epithelial cell proliferation	0.00012737577003927	9/40	3 RA-Id	Meis2 Mutant v WT
GO:2000678	negative regulation of transcription regulatory region DNA binding	0.000970794894495236	3/40	3 RA-Id	Meis2 Mutant v WT
GO:0045787	positive regulation of cell cycle	0.00097644869878794	7/40	3 RA-Id	Meis2 Mutant v WT
GO:0030199	collagen fibril organization	0.0012174362161688	4/40	3 RA-Id	Meis2 Mutant v WT
GO:0062009	secondary palate development	0.00144884558290719	3/40	3 RA-Id	Meis2 Mutant v WT
GO:1902742	apoptotic process involved in development	0.00312995708957336	3/40	3 RA-Id	Meis2 Mutant v WT
GO:0048536	spleen development	0.00382450144051915	3/40	3 RA-Id	Meis2 Mutant v WT
GO:0045683	negative regulation of epidermis development	0.00813322530931766	2/40	3 RA-Id	Meis2 Mutant v WT
GO:01101481	biomineralization	0.01117245583279	4/40	3 RA-Id	Meis2 Mutant v WT
GO:0038034	signal transduction in absence of ligand	0.0123813390323518	3/40	3 RA-Id	Meis2 Mutant v WT
GO:0014733	regulation of skeletal muscle adaptation	0.0125459521327574	2/40	3 RA-Id	Meis2 Mutant v WT
GO:0044851	hair cycle phase	0.0133922616563969	2/40	3 RA-Id	Meis2 Mutant v WT
GO:0098742	cell-cell adhesion via plasma-membrane adhesion molecules	0.0144976337438665	4/40	3 RA-Id	Meis2 Mutant v WT
GO:0098743	cell aggregation	0.0153430393195086	2/40	3 RA-Id	Meis2 Mutant v WT
GO:0061053	somite development	0.0154381858076774	3/40	3 RA-Id	Meis2 Mutant v WT
GO:0044728	DNA methylation or demethylation	0.0156894960834498	3/40	3 RA-Id	Meis2 Mutant v WT
GO:0035265	organ growth	0.0191653201193059	4/40	3 RA-Id	Meis2 Mutant v WT
GO:0021915	neural tube development	0.0193220448406475	4/40	3 RA-Id	Meis2 Mutant v WT
GO:0042634	regulation of hair cycle	0.0235925294029986	2/40	3 RA-Id	Meis2 Mutant v WT
GO:0001779	natural killer cell differentiation	0.02472330532626	2/40	3 RA-Id	Meis2 Mutant v WT
GO:0045785	positive regulation of cell adhesion	0.0348314605230247	5/40	3 RA-Id	Meis2 Mutant v WT
GO:0044843	cell cycle G1/S phase transition	0.035067853763282	4/40	3 RA-Id	Meis2 Mutant v WT
GO:0030278	regulation of ossification	0.0354350827331417	3/40	3 RA-Id	Meis2 Mutant v WT
GO:0035909	aorta morphogenesis	0.0363837191233112	2/40	3 RA-Id	Meis2 Mutant v WT
GO:0043029	T cell homeostasis	0.0407709200470157	2/40	3 RA-Id	Meis2 Mutant v WT
GO:0021700	developmental maturation	0.0408708085511621	4/40	3 RA-Id	Meis2 Mutant v WT
GO:0043433	negative regulation of DNA-binding transcription factor activity	0.0471380264372273	3/40	3 RA-Id	Meis2 Mutant v WT
GO:00055831	fibrillar collagen trimer	0.000148605086483529	3/39	3 RA-Id	Meis2 Mutant v WT
GO:00055811	collagen trimer	0.000495761803158509	4/39	3 RA-Id	Meis2 Mutant v WT
GO:0005667	transcription regulator complex	0.0166952922587768	6/39	3 RA-Id	Meis2 Mutant v WT
GO:00300201	extracellular matrix structural constituent conferring tensile strength	0.000322625300790847	4/40	3 RA-Id	Meis2 Mutant v WT
GO:0019838	growth factor binding	0.00136700686330388	5/40	3 RA-Id	Meis2 Mutant v WT
GO:0001228	DNA-binding transcription activator activity, RNA polymerase II-specific	0.00332662583371566	7/40	3 RA-Id	Meis2 Mutant v WT
GO:0140297	DNA-binding transcription factor binding	0.00560186452899884	7/40	3 RA-Id	Meis2 Mutant v WT
