# Supplementary material for: Comparative single-cell analyses reveal evolutionary repurposing of a conserved gene programme in bat wing development
Source: Nat Ecol Evol. 2025 Jul 16;9(9):1626–42. doi: 10.1038/s41559-025-02780-x (PMC12420390; doi:10.1038/s41559-025-02780-x)
Supplement: Supplementary file 11 — Full result of the GO term enrichment analysis from the overexpressed genes in Dathe Tbx3 mutant cells when compared against wild-type ones. [file 41559_2025_2780_MOESM11_ESM.txt]

Description	p.adjust	GeneRatio	cluster	HigherExpression
GO:0048736	appendage development	2.62616956536633e-08	14/94	1 MR	Meis2 Mutant v WT
GO:0072175	epithelial tube formation	9.11671838990338e-06	10/94	1 MR	Meis2 Mutant v WT
GO:0046661	male sex differentiation	1.11441820594784e-05	9/94	1 MR	Meis2 Mutant v WT
GO:0007178	transmembrane receptor protein serine/threonine kinase signaling pathway	7.35086614233779e-05	12/94	1 MR	Meis2 Mutant v WT
GO:0045667	regulation of osteoblast differentiation	0.000141650625987895	8/94	1 MR	Meis2 Mutant v WT
GO:0060021	roof of mouth development	0.00136315683817163	6/94	1 MR	Meis2 Mutant v WT
GO:0097152	mesenchymal cell apoptotic process	0.00143680159808845	3/94	1 MR	Meis2 Mutant v WT
GO:0001503	ossification	0.00255579118836041	10/94	1 MR	Meis2 Mutant v WT
GO:0030855	epithelial cell differentiation	0.00275416738100374	12/94	1 MR	Meis2 Mutant v WT
GO:0048844	artery morphogenesis	0.00307212814916079	5/94	1 MR	Meis2 Mutant v WT
GO:2000278	regulation of DNA biosynthetic process	0.00400227627085454	6/94	1 MR	Meis2 Mutant v WT
GO:2000677	regulation of transcription regulatory region DNA binding	0.00491855541645017	4/94	1 MR	Meis2 Mutant v WT
GO:0000280	nuclear division	0.0090636895080783	10/94	1 MR	Meis2 Mutant v WT
GO:0010463	mesenchymal cell proliferation	0.0101245239160259	4/94	1 MR	Meis2 Mutant v WT
GO:0045787	positive regulation of cell cycle	0.0150314326415678	8/94	1 MR	Meis2 Mutant v WT
GO:0008544	epidermis development	0.0229533044769211	7/94	1 MR	Meis2 Mutant v WT
GO:2000243	positive regulation of reproductive process	0.0237121744151668	4/94	1 MR	Meis2 Mutant v WT
GO:0034250	positive regulation of cellular amide metabolic process	0.0361908657201694	5/94	1 MR	Meis2 Mutant v WT
GO:0016049	cell growth	0.0369433707935237	9/94	1 MR	Meis2 Mutant v WT
GO:0040029	epigenetic regulation of gene expression	0.0395013546687447	5/94	1 MR	Meis2 Mutant v WT
GO:0070934	CRD-mediated mRNA stabilization	0.0395762181515509	2/94	1 MR	Meis2 Mutant v WT
GO:0060325	face morphogenesis	0.0400663651745599	3/94	1 MR	Meis2 Mutant v WT
GO:0001558	regulation of cell growth	0.0422175656716041	8/94	1 MR	Meis2 Mutant v WT
GO:0045445	myoblast differentiation	0.0446992353426166	4/94	1 MR	Meis2 Mutant v WT
GO:1904814	regulation of protein localization to chromosome, telomeric region	0.0470624153678996	2/94	1 MR	Meis2 Mutant v WT
GO:0008380	RNA splicing	0.0489585988535268	8/94	1 MR	Meis2 Mutant v WT
GO:0005667	transcription regulator complex	0.0396906075327161	11/93	1 MR	Meis2 Mutant v WT
GO:0001228	DNA-binding transcription activator activity, RNA polymerase II-specific	2.7546999833049e-05	14/92	1 MR	Meis2 Mutant v WT
GO:0031492	nucleosomal DNA binding	0.0118368768812733	3/92	1 MR	Meis2 Mutant v WT
GO:0140297	DNA-binding transcription factor binding	0.0333598573067798	10/92	1 MR	Meis2 Mutant v WT
GO:0003697	single-stranded DNA binding	0.0441404124396969	5/92	1 MR	Meis2 Mutant v WT
GO:00466611	male sex differentiation	0.00236023856924998	6/49	3 RA-Id	Meis2 Mutant v WT
GO:00457871	positive regulation of cell cycle	0.0025099034783643	8/49	3 RA-Id	Meis2 Mutant v WT
GO:0001838	embryonic epithelial tube formation	0.00257202739170813	6/49	3 RA-Id	Meis2 Mutant v WT
GO:0050673	epithelial cell proliferation	0.00419452111254227	8/49	3 RA-Id	Meis2 Mutant v WT
GO:1901987	regulation of cell cycle phase transition	0.00461358669454797	8/49	3 RA-Id	Meis2 Mutant v WT
GO:0060537	muscle tissue development	0.0046621120427541	8/49	3 RA-Id	Meis2 Mutant v WT
GO:0010165	response to X-ray	0.0050238537942372	3/49	3 RA-Id	Meis2 Mutant v WT
GO:0090398	cellular senescence	0.00875643693851332	4/49	3 RA-Id	Meis2 Mutant v WT
GO:2000112	regulation of cellular macromolecule biosynthetic process	0.0156931354964263	7/49	3 RA-Id	Meis2 Mutant v WT
GO:0030183	B cell differentiation	0.0160619785216386	4/49	3 RA-Id	Meis2 Mutant v WT
GO:0071900	regulation of protein serine/threonine kinase activity	0.016138772648358	6/49	3 RA-Id	Meis2 Mutant v WT
GO:0007406	negative regulation of neuroblast proliferation	0.0163803353741705	2/49	3 RA-Id	Meis2 Mutant v WT
GO:00071781	transmembrane receptor protein serine/threonine kinase signaling pathway	0.0207024185075416	6/49	3 RA-Id	Meis2 Mutant v WT
GO:0061418	regulation of transcription from RNA polymerase II promoter in response to hypoxia	0.0217264579907619	2/49	3 RA-Id	Meis2 Mutant v WT
GO:0046496	nicotinamide nucleotide metabolic process	0.0229124808710248	3/49	3 RA-Id	Meis2 Mutant v WT
GO:0031295	T cell costimulation	0.0229142477870937	2/49	3 RA-Id	Meis2 Mutant v WT
GO:0014009	glial cell proliferation	0.0247346368776055	3/49	3 RA-Id	Meis2 Mutant v WT
GO:0070230	positive regulation of lymphocyte apoptotic process	0.0248124794608919	2/49	3 RA-Id	Meis2 Mutant v WT
GO:0043254	regulation of protein-containing complex assembly	0.0276705501785607	6/49	3 RA-Id	Meis2 Mutant v WT
GO:0006325	chromatin organization	0.0284982917799503	7/49	3 RA-Id	Meis2 Mutant v WT
GO:0034248	regulation of cellular amide metabolic process	0.029371927766378	6/49	3 RA-Id	Meis2 Mutant v WT
GO:0006289	nucleotide-excision repair	0.0348877053299732	3/49	3 RA-Id	Meis2 Mutant v WT
GO:0002082	regulation of oxidative phosphorylation	0.0367250607518916	2/49	3 RA-Id	Meis2 Mutant v WT
GO:0062014	negative regulation of small molecule metabolic process	0.0369038479986213	3/49	3 RA-Id	Meis2 Mutant v WT
GO:0050869	negative regulation of B cell activation	0.0406591167485189	2/49	3 RA-Id	Meis2 Mutant v WT
GO:0045648	positive regulation of erythrocyte differentiation	0.0430520356671307	2/49	3 RA-Id	Meis2 Mutant v WT
GO:0010608	post-transcriptional regulation of gene expression	0.0433359140662039	6/49	3 RA-Id	Meis2 Mutant v WT
GO:00160491	cell growth	0.0439974305626014	6/49	3 RA-Id	Meis2 Mutant v WT
GO:0043153	entrainment of circadian clock by photoperiod	0.0463684925579411	2/49	3 RA-Id	Meis2 Mutant v WT
GO:0042113	B cell activation	0.0487251514732534	4/49	3 RA-Id	Meis2 Mutant v WT
GO:00314921	nucleosomal DNA binding	0.00479373764924237	3/50	3 RA-Id	Meis2 Mutant v WT
GO:0019887	protein kinase regulator activity	0.0197253153147351	5/50	3 RA-Id	Meis2 Mutant v WT
GO:00036971	single-stranded DNA binding	0.0223461517654168	4/50	3 RA-Id	Meis2 Mutant v WT
GO:0046982	protein heterodimerization activity	0.0383807973612678	5/50	3 RA-Id	Meis2 Mutant v WT
GO:0051010	microtubule plus-end binding	0.0419111526130949	2/50	3 RA-Id	Meis2 Mutant v WT
