# Supplementary material for: Comparative single-cell analyses reveal evolutionary repurposing of a conserved gene programme in bat wing development
Source: Nat Ecol Evol. 2025 Jul 16;9(9):1626–42. doi: 10.1038/s41559-025-02780-x (PMC12420390; doi:10.1038/s41559-025-02780-x)
Supplement: Supplementary file 12 — Full result from comparing the differential expression in mouse and bat, cluster 3 RA-Id versus the rest of the cells, in FL and HL. Presented in Fig. 1 and Extended Data Fig. 2. [file 41559_2025_2780_MOESM12_ESM.xlsx]

## Sheet: Sheet1
gene	Cp_Hl	Mm_Hl	cat	lab	Limb
Adamts5	225053887730864	389826959364296	Pro-Apopt.	Adamts5	FL
Adamts9	-304843714492079	306434069708608	Pro-Apopt.	Adamts9	FL
Aldh1a2	134070121454379	138149967674774	Pro-Apopt.	Aldh1a2	FL
Apaf1	-342785416875279	-774479679408238	Pro-Apopt.	Apaf1	FL
Aspm	-732548338487631	253744528013778	Random	Aspm	FL
Bak1	-221336573101688	243291548881943	Pro-Apopt.	Bak1	FL
Bambi	407245684373094	160364509483417	Random	Bambi	FL
Bax	180444228077541	306776572760613	Pro-Apopt.	Bax	FL
Bcl2	-224731219623185	-143642511902108	Anti-Apopt.	Bcl2	FL
Bcl2l11	850853864000489	142809934912602	Pro-Apopt.	Bcl2l11	FL
Bmf	430241880502384	160204669749049	Pro-Apopt.	Bmf	FL
Bmp2	387380864812797	436268958004833	Pro-Apopt.	Bmp2	FL
Bmp4	-455836270041895	17545715852633	Pro-Apopt.	Bmp4	FL
Bmp7	270892334275542	301488743918733	Pro-Apopt.	Bmp7	FL
Bmpr1a	585662863485814	601182177882923	Pro-Apopt.	Bmpr1a	FL
Bmpr1b	-544470532031392	103346617991605	Pro-Apopt.	Bmpr1b	FL
Btg1	859091591289052	32900225996596	Pro-Apopt.	Btg1	FL
Btg2	-796017392119575	-256420353702453	Pro-Apopt.	Btg2	FL
Btg3	-217376209801071	261815938332765	Pro-Apopt.	Btg3	FL
Casp2	296167736199219	-699461573686039	Pro-Apopt.	Casp2	FL
Casp7	29923859909973	937637138419445	Pro-Apopt.	Casp7	FL
Casp8	0	54396815414545	Pro-Apopt.	Casp8	FL
Casp9	-115938385891214	146468226267723	Pro-Apopt.	Casp9	FL
Ccnf	-477561232680153	-110355105107449	Random	Ccnf	FL
Cdk1	-29262374474061	306472822559911	Random	Cdk1	FL
Col5a2	-103427103712964	76719062352039	Random	Col5a2	FL
Col9a1	-796069437769648	142104711025577	Random	Col9a1	FL
Crabp2	-400953159151567	145865040270098	Pro-Apopt.	Crabp2	FL
Creb5	541721142631988	488643303491808	Markers	Creb5	FL
Cyp26b1	-217572278589797	-238193848135594	Anti-Apopt.	Cyp26b1	FL
Dut	-42899946870511	589993987641706	Random	Dut	FL
Emp1	-131622909011312	-945168822954209	Random	Emp1	FL
Emx2os	-11337358738839	-613802359734299	Random	Emx2os	FL
Fas	682248218445895	221363874682024	Pro-Apopt.	Fas	FL
Fgfr1	479240751591722	-313720702526505	Anti-Apopt.	Fgfr1	FL
Fgfr2	343179511801795	348324108471416	Anti-Apopt.	Fgfr2	FL
Fgfr3	289093007636737	479481947789017	Anti-Apopt.	Fgfr3	FL
Fgfrl1	-397585521311772	-215674485024368	Anti-Apopt.	Fgfrl1	FL
Fibin	-105563938802268	185490348948492	Random	Fibin	FL
Gpx4	48970123303395	72060648585113	Anti-Apopt.	Gpx4	FL
Grem1	-185412504499224	-809107504336764	Bat Id	Grem1	FL
Hgf	-832464469694106	-38456142671175	Pro-Apopt.	Hgf	FL
Id3	511523058176642	546457577835802	Markers	Id3	FL
Igf1	-262975344529447	-175916696151005	Pro-Apopt.	Igf1	FL
Igfbp5	-233753352211387	-277375337790921	Pro-Apopt.	Igfbp5	FL
Il17rd	-21897740544307	-376322118426465	Pro-Apopt.	Il17rd	FL
Lhx2	936424593829015	269509214865496	Random	Lhx2	FL
Lix1	-209453251540303	-19686128906074	Random	Lix1	FL
Mab21l2	-167789360051573	-311300096375341	Bat Id	Mab21l2	FL
Meis2	-20260574257879	-219926910222563	Bat Id	Meis2	FL
Mmp11	157824211334819	-334020056583839	Pro-Apopt.	Mmp11	FL
Mmp2	-114277583181761	300639275177536	Pro-Apopt.	Mmp2	FL
Mmp9	-210477740086282	-208082765760675	Pro-Apopt.	Mmp9	FL
Msx1	608744199164185	641807460822622	Markers	Msx1	FL
Ngfr	-477943481876255	-332932282545923	Pro-Apopt.	Ngfr	FL
Nog	-235208697470876	-294845922542497	Anti-Apopt.	Nog	FL
Nrp1	47066317832581	205037074858204	Random	Nrp1	FL
Papss2	-157734662603401	-764243671679937	Random	Papss2	FL
Pclaf	-565704169755372	218748782593847	Random	Pclaf	FL
Plk2	552626165208187	674418945443215	Markers	Plk2	FL
Rara	297999198327842	405194113102444	Pro-Apopt.	Rara	FL
Rarb	316996869985024	346474126569566	Pro-Apopt.	Rarb	FL
Rarg	872741681566891	341694234323062	Pro-Apopt.	Rarg	FL
Rbp1	16870658363553	579393184566884	Markers	Rbp1	FL
Rdh10	680467435983025	586784379485503	Pro-Apopt.	Rdh10	FL
Rspo3	-108304745158567	-690306978573856	Random	Rspo3	FL
Shox2	-238215773617239	-374326469589155	Random	Shox2	FL
Slit2	582575866560537	884648242164971	Markers	Slit2	FL
Sox9	-839938769391311	-694198662429933	Random	Sox9	FL
Spry2	-311825705478326	-673268669255257	Bat Id	Spry2	FL
Tbx3	100119971873783	831586486730573	Bat Id	Tbx3	FL
Tgfb2	-354773008817335	-381088772570976	Pro-Apopt.	Tgfb2	FL
Tgm2	164449652859435	-203720898015622	Pro-Apopt.	Tgm2	FL
Tnfrsf1a	100509028260432	-311972984488298	Pro-Apopt.	Tnfrsf1a	FL
Tnfrsf21	273898576655957	661482145582871	Pro-Apopt.	Tnfrsf21	FL
Tob1	-125582032083206	-133343905661663	Pro-Apopt.	Tob1	FL
Tob2	-194347457797644	301845916391474	Pro-Apopt.	Tob2	FL
Tpx2	-303569825158209	153535182060588	Random	Tpx2	FL
Adamts5	363771773871774	372320266905419	Pro-Apopt.	Adamts5	HL
Adamts9	-367743907834357	289283277931928	Pro-Apopt.	Adamts9	HL
Aldh1a2	133261604652215	132082658893199	Pro-Apopt.	Aldh1a2	HL
Apaf1	150182409205879	-185201585327479	Pro-Apopt.	Apaf1	HL
Aspm	-298001956632134	234863571345583	Random	Aspm	HL
Bak1	-964587608579803	-375891755590602	Pro-Apopt.	Bak1	HL
Bambi	409804899402319	205520634020987	Random	Bambi	HL
Bax	6908780009619	-706672606436798	Pro-Apopt.	Bax	HL
Bcl2	-201808988991696	-171382590165422	Anti-Apopt.	Bcl2	HL
Bcl2l11	598109540964785	157487699421124	Pro-Apopt.	Bcl2l11	HL
Bmf	669824740480517	28545305465842	Pro-Apopt.	Bmf	HL
Bmp2	405045611481997	294105565937043	Pro-Apopt.	Bmp2	HL
Bmp4	149232307260933	-289022763611527	Pro-Apopt.	Bmp4	HL
Bmp7	443334469235011	234688375242234	Pro-Apopt.	Bmp7	HL
Bmpr1a	577603834475171	220070464218781	Pro-Apopt.	Bmpr1a	HL
Bmpr1b	-957923027138668	295380071207307	Pro-Apopt.	Bmpr1b	HL
Btg1	119994793080287	-10585680038441	Pro-Apopt.	Btg1	HL
Btg2	-147944693129209	-47165959436587	Pro-Apopt.	Btg2	HL
Btg3	383212005998254	445216435780216	Pro-Apopt.	Btg3	HL
Casp2	349610233701209	606278823500284	Pro-Apopt.	Casp2	HL
Casp7	-298341291151853	-717629103225371	Pro-Apopt.	Casp7	HL
Casp8	0	387154881258853	Pro-Apopt.	Casp8	HL
Casp9	166408851940545	119223378795472	Pro-Apopt.	Casp9	HL
Ccnf	-11118076898359	-97037324757088	Random	Ccnf	HL
Cdk1	224730616804324	535876304094702	Random	Cdk1	HL
Col5a2	-23045286051011	254965831541937	Random	Col5a2	HL
Col9a1	-875319741030411	625751641682395	Random	Col9a1	HL
Crabp2	-375000031655784	102889369356253	Pro-Apopt.	Crabp2	HL
Creb5	472819445998387	507054952857145	Markers	Creb5	HL
Cyp26b1	-936922070480417	-228679857390354	Anti-Apopt.	Cyp26b1	HL
Dut	-518325890996329	378317146616245	Random	Dut	HL
Emp1	-237115768729932	-167163019830061	Random	Emp1	HL
Emx2os	-292111642391581	-90475075496746	Random	Emx2os	HL
Fas	-245501100283361	164958910526039	Pro-Apopt.	Fas	HL
Fgfr1	-596049413026112	-110061911150634	Anti-Apopt.	Fgfr1	HL
Fgfr2	295889756402872	344501783484579	Anti-Apopt.	Fgfr2	HL
Fgfr3	-139641715294761	29411566550483	Anti-Apopt.	Fgfr3	HL
Fgfrl1	-785441805342835	-179953268568698	Anti-Apopt.	Fgfrl1	HL
Fibin	-992575870090917	134959961225584	Random	Fibin	HL
Gpx4	806204664277416	634141597803173	Anti-Apopt.	Gpx4	HL
Grem1	-163508056655362	-901898539247137	Bat Id	Grem1	HL
Hgf	-75131857559362	-255788444618512	Pro-Apopt.	Hgf	HL
Id3	420407697260387	540442763894898	Markers	Id3	HL
Igf1	-173174722511596	-124587076540132	Pro-Apopt.	Igf1	HL
Igfbp5	-280267273409812	-366483999893747	Pro-Apopt.	Igfbp5	HL
Il17rd	-554567935195607	-272599457321928	Pro-Apopt.	Il17rd	HL
Lhx2	877362135627935	261089069745125	Random	Lhx2	HL
Lix1	-283144743422301	-163048732686002	Random	Lix1	HL
Mab21l2	-10464195842285	-288727625458339	Bat Id	Mab21l2	HL
Meis2	-626229837592736	-342712554214979	Bat Id	Meis2	HL
Mmp11	-378150437138939	293217664348202	Pro-Apopt.	Mmp11	HL
Mmp2	-239147376951083	39141919975222	Pro-Apopt.	Mmp2	HL
Mmp9	-269859508345386	-768473286334821	Pro-Apopt.	Mmp9	HL
Msx1	524009758153209	667219386698363	Markers	Msx1	HL
Ngfr	-67051139203294	-604571561986342	Pro-Apopt.	Ngfr	HL
Nog	-405389226968058	-397740241233781	Anti-Apopt.	Nog	HL
Nrp1	438908233030184	159867400672554	Random	Nrp1	HL
Papss2	-46136315986588	-941996533891557	Random	Papss2	HL
Pclaf	388385901836026	512892498902773	Random	Pclaf	HL
Plk2	356088909598051	661044718666867	Markers	Plk2	HL
Rara	456109025029555	-790007951715713	Pro-Apopt.	Rara	HL
Rarb	34757192273516	366790828637662	Pro-Apopt.	Rarb	HL
Rarg	141906369859821	601606233654556	Pro-Apopt.	Rarg	HL
Rbp1	182601591700689	611951181520693	Markers	Rbp1	HL
Rdh10	7190069143069	726403279444302	Pro-Apopt.	Rdh10	HL
Rspo3	216128170508767	-155783436918562	Random	Rspo3	HL
Shox2	-33813119897061	-290719816316275	Random	Shox2	HL
Slit2	52000581249334	899315412340781	Markers	Slit2	HL
Sox9	-113188749579525	-155013965389404	Random	Sox9	HL
Spry2	-692209129454064	-121521204491154	Bat Id	Spry2	HL
Tbx3	118419777977653	-25547893825501	Bat Id	Tbx3	HL
Tgfb2	-386650132855652	-389687206643688	Pro-Apopt.	Tgfb2	HL
Tgm2	-729933651482878	-462272138026731	Pro-Apopt.	Tgm2	HL
Tnfrsf1a	527254333471494	-276023856499124	Pro-Apopt.	Tnfrsf1a	HL
Tnfrsf21	125958408594619	548406423960184	Pro-Apopt.	Tnfrsf21	HL
Tob1	-854922334216123	-9565456684722	Pro-Apopt.	Tob1	HL
Tob2	233693074613019	-6.90775e+09	Pro-Apopt.	Tob2	HL
Tpx2	-163870014602337	212791305767429	Random	Tpx2	HL
