# Supplementary material for: Comparative single-cell analyses reveal evolutionary repurposing of a conserved gene programme in bat wing development
Source: Nat Ecol Evol. 2025 Jul 16;9(9):1626–42. doi: 10.1038/s41559-025-02780-x (PMC12420390; doi:10.1038/s41559-025-02780-x)
Supplement: Supplementary file 13 — This table contains the genes expressed in the distal and proximal bat fibroblast cells shown in Extended Data Fig. 6a. [file 41559_2025_2780_MOESM13_ESM.txt]

gene	prox.avg_log2FC	prox.pct_exp.1	prox.pct_exp.2	prox.adj_pval	dist.avg_log2FC	dist.pct_exp.1	dist.pct_exp.2	dist.adj_pval	signif.diff	Category	Mm_conserved
1	VIM	0.501071924570937	0.98	0.857	1.10792986956435e-289	0.48618385248117	0.971	0.857	0	both	NA	FALSE
2	HOXC6	0.853999178299731	0.501	0.046	2.76695281391043e-272	-0.00668620604992434	0.035	0.046	1	prox.	p>d	FALSE
3	NEBL	0.824670391708953	0.557	0.06	8.29069027676101e-264	0.291525584920344	0.219	0.06	1.25923637344925e-57	both	p>d	FALSE
4	GREM1	0.772386180488493	0.486	0.044	1.60179575624967e-252	0.422589556092878	0.282	0.044	1.17573509983953e-134	both	p>d	FALSE
5	carPer2nc.12404	0.761073725769452	0.388	0.021	1.15971413308272e-246	0.999406417770423	0.52	0.021	0	both	NA	FALSE
6	carPer2nc.25452	0.810892902256543	0.523	0.058	2.59117759935857e-243	0.570834228772719	0.367	0.058	1.8207995087847e-186	both	NA	FALSE
7	PROX1	0.725075135210032	0.447	0.047	3.77899351501513e-231	0.57379851433259	0.361	0.047	3.2257302006938e-228	both	NA	FALSE
8	COL6A3	0.682396198989166	0.866	0.475	1.56601717486107e-223	0.286775340317244	0.669	0.475	3.71810615375232e-39	both	p>d	FALSE
9	TBX1	0.594144324829757	0.33	0.011	5.05410903445432e-222	0.0856928128069533	0.06	0.011	2.42867695809487e-18	prox.	p>d	FALSE
10	C1QTNF7	0.583914745641777	0.396	0.033	2.20910728866551e-199	0.472281316576856	0.315	0.033	1.99868316500441e-201	both	NA	FALSE
11	HOXC4	0.677509316048419	0.416	0.038	1.41576871589817e-196	-0.0264577355875207	0.023	0.038	1	prox.	p>d	FALSE
12	SAMD5	0.609720460745353	0.416	0.041	5.86503895823854e-190	0.44070317398459	0.294	0.041	2.76097846318788e-154	both	NA	FALSE
13	TAC3	0.685097519672131	0.419	0.064	1.48377515153597e-182	0.0644625646321641	0.096	0.064	1	prox.	p>d	FALSE
14	FST	0.73832218891043	0.506	0.089	5.09906344451949e-181	0.605390178737629	0.439	0.089	1.10871505733936e-190	both	NA	FALSE
15	TWIST2	0.666856592855205	0.547	0.123	2.63779990533141e-174	0.588123073165761	0.5	0.123	9.96913996415676e-204	both	NA	FALSE
16	COL6A1	0.576280517060555	0.855	0.535	3.28378385581271e-168	0.219433608301843	0.681	0.535	2.34519017949718e-22	both	p>d	FALSE
17	GABRB2	0.596636284090387	0.369	0.037	1.26536398065854e-167	0.0860486719806366	0.082	0.037	1.77600174616387e-05	prox.	p>d	FALSE
18	PKDCC	0.71736237302341	0.536	0.107	7.78051211175548e-164	0.141799433578002	0.18	0.107	5.78945507188862e-07	both	p>d	FALSE
19	KCNE4	0.613481673817836	0.44	0.072	2.78764312370508e-160	0.191156479835776	0.18	0.072	1.00131552442119e-25	both	p>d	FALSE
20	IRX3	0.537194691900413	0.366	0.042	5.56955518947275e-153	0.644541250146031	0.442	0.042	3.04509586691315e-314	both	NA	FALSE
21	AXIN2	0.66858984188149	0.697	0.265	3.44265613923414e-151	0.674548713089374	0.717	0.265	4.41033018543694e-234	both	NA	FALSE
22	carPer2nc.30935	0.520362871941155	0.3	0.023	2.74886961143043e-148	0.110961990417523	0.082	0.023	6.54109833823138e-16	both	p>d	FALSE
23	IRX1	0.585492958491738	0.428	0.065	3.48757438023441e-146	0.111266135469876	0.128	0.065	1.29725853211045e-07	both	p>d	FALSE
24	carPer2nc.25453	0.50548376962174	0.338	0.035	1.21916578545767e-144	0.319331055988384	0.219	0.035	1.99560441916554e-98	both	NA	FALSE
25	CLEC11A	0.522021285336924	0.321	0.04	1.11776821956278e-142	0.210848731720158	0.159	0.04	1.27707442992507e-45	both	p>d	FALSE
26	IRX5	0.53519664904848	0.391	0.056	6.63473529228604e-142	0.699362880096377	0.511	0.056	0	both	NA	FALSE
27	PCDH9	0.707694287712557	0.74	0.32	1.45174551309273e-140	0.606458523170476	0.688	0.32	1.09780081952511e-149	both	NA	FALSE
28	BAZ1A	0.605466416277767	0.486	0.154	1.43373296298945e-137	0.381253270822648	0.379	0.154	2.28243798832824e-77	both	NA	FALSE
29	CCDC3	0.498585316870485	0.283	0.031	3.77771531856158e-128	0.173027255112405	0.129	0.031	8.71124003169785e-36	both	NA	FALSE
30	MME	0.65597915484393	0.611	0.232	2.05729044943025e-127	0.105063863444183	0.305	0.232	0.0159167776765512	prox.	p>d	FALSE
31	carPer2nc.25392	0.460231902924117	0.298	0.033	1.29612371069872e-125	0.437045998871298	0.281	0.033	1.33400276543343e-168	both	NA	FALSE
32	EMX2	0.625147317962955	0.482	0.112	8.27746700157693e-125	0.326387269395953	0.316	0.112	4.86780852473078e-61	both	p>d	FALSE
33	GAP43	0.48287938738868	0.325	0.047	1.10465271086431e-123	0.438216846121853	0.273	0.047	2.39615130099176e-148	both	NA	FALSE
34	ITGBL1	0.514010753495265	0.345	0.047	1.38479581623803e-122	0.668117367341601	0.402	0.047	2.16426188789726e-258	both	NA	FALSE
35	EMX2OS	0.589981073949022	0.452	0.106	1.74125463432924e-110	0.450707627493501	0.389	0.106	2.15965854840934e-114	both	NA	FALSE
36	NKAIN3	0.525177529168066	0.362	0.086	4.46497133632099e-106	0.158781505757071	0.174	0.086	1.40334875662533e-14	both	p>d	FALSE
37	TMEFF2	0.509752076577838	0.362	0.071	2.19759918297103e-101	0.191526258638044	0.178	0.071	3.04037049723216e-24	both	p>d	FALSE
38	COL14A1	0.590365275233091	0.452	0.117	3.86925133326941e-101	0.213456259020427	0.236	0.117	2.87338778573015e-20	both	p>d	FALSE
39	carPer2nc.19318	0.567976559968652	0.672	0.33	4.71085919947666e-101	0.178564674309593	0.422	0.33	4.50461265141678e-11	both	p>d	FALSE
40	JUNB	0.551852840565983	0.43	0.192	2.77780289461335e-99	0.276915073269527	0.347	0.192	1.27052173498108e-28	both	p>d	FALSE
41	LIX1	0.57615654952631	0.506	0.156	2.0496897618571e-95	0.140996318813535	0.208	0.156	1.57899816529737e-07	both	p>d	FALSE
42	GSN	0.514484738690346	0.585	0.263	2.44906422187748e-94	0.0892317292993737	0.331	0.263	0.310464459869965	prox.	p>d	FALSE
43	RGS17	0.379556110069857	0.266	0.037	8.44550904627732e-94	0.443191989402863	0.305	0.037	1.927636551811e-181	both	NA	FALSE
44	PAQR8	0.453219038278032	0.375	0.091	1.20495733290759e-92	0.342295407585396	0.309	0.091	3.46353148989882e-83	both	NA	FALSE
45	TBX2	0.563564745798244	0.426	0.124	1.26499584419736e-92	0.156321828572961	0.197	0.124	2.5871752095291e-08	both	p>d	FALSE
46	IRX2	0.430164070085088	0.317	0.055	1.93260877957712e-92	0.175701996007832	0.158	0.055	2.39493693135857e-26	both	NA	FALSE
47	carPer2nc.8198	0.490296186813636	0.43	0.123	1.878929605903e-88	0.804858055836096	0.626	0.123	0	both	NA	FALSE
48	BCL11B	0.488705963060334	0.401	0.114	1.07696355545864e-87	0.204465825563687	0.225	0.114	2.46962440804499e-22	both	NA	FALSE
49	VCAN	0.355555395728111	0.976	0.828	2.4323840963777e-86	0.279472502497119	0.916	0.828	2.20430625900973e-81	both	NA	FALSE
50	FGF19	0.372933958825199	0.946	0.741	3.2399766493651e-86	0.377123250244726	0.949	0.741	3.05105870691087e-136	both	NA	FALSE
51	PDE4D	0.52396495974807	0.638	0.288	1.69261430469656e-85	0.524481477935583	0.629	0.288	4.40871810023216e-130	both	NA	FALSE
52	CACNA1A	0.42002988700524	0.303	0.065	2.59508069586198e-85	0.225339378783464	0.184	0.065	2.91499801834434e-40	both	NA	FALSE
53	TCF4	0.324744483291971	0.973	0.853	2.53017844707561e-84	0.250446818944725	0.954	0.853	1.09389345768419e-67	both	NA	FALSE
54	TAGLN	0.538567282898439	0.58	0.264	1.69272414109806e-82	0.146260520192507	0.362	0.264	2.37746793555775e-06	both	p>d	FALSE
55	carPer2nc.30868	0.51967415593771	0.48	0.168	1.10198195644229e-80	0.415882685735869	0.419	0.168	2.97674732388728e-78	both	NA	FALSE
56	ANK3	0.523016918362901	0.574	0.236	1.22527872727001e-80	0.518723362655983	0.536	0.236	1.66644480984255e-117	both	NA	FALSE
57	COL23A1	0.476813965200834	0.429	0.139	1.27150811056299e-80	0.0406287035722029	0.164	0.139	1	prox.	NA	FALSE
58	LGALS3	0.437913282537706	0.297	0.064	4.99676558334236e-80	0.232520637321692	0.188	0.064	2.58806818990144e-37	both	NA	FALSE
59	ZNF385D	0.47108444817943	0.388	0.108	2.20343640607864e-79	0.404945514669747	0.347	0.108	6.90694894726906e-90	both	NA	FALSE
60	GNG2	0.462200693509188	0.601	0.315	4.48791520678058e-78	0.236149097118732	0.46	0.315	1.66728915387025e-25	both	NA	FALSE
61	carPer2nc.30697	0.389006453446669	0.261	0.042	4.20019800971631e-77	0.567871866982405	0.324	0.042	1.96934337988279e-189	both	NA	FALSE
62	CCND1	0.319698201687143	0.938	0.788	2.13531400725802e-74	0.177939919284189	0.905	0.788	1.03061988135073e-25	both	NA	FALSE
63	NRP1	0.493250586271689	0.602	0.272	5.60495983803983e-73	0.284331443298634	0.47	0.272	4.46796526238751e-36	both	NA	FALSE
64	NAV2	0.396703178435459	0.317	0.077	2.7202672475646e-72	0.140385532187628	0.161	0.077	7.69962503932527e-14	both	NA	FALSE
65	SFRP1	0.540996227006273	0.641	0.33	5.63578466859475e-71	-0.170375277636025	0.258	0.33	6.79534936169801e-07	prox.	p>d	FALSE
66	TBX15	0.495304056068492	0.653	0.329	7.71653865257575e-71	0.0608971279617023	0.397	0.329	0.00019089088740326	prox.	NA	FALSE
67	RAB27B	0.377813755437342	0.274	0.058	8.55736945062228e-71	0.0843955762313001	0.108	0.058	0.000206718038743055	prox.	NA	FALSE
68	TCF12	0.353323110080117	0.845	0.651	6.14631065374398e-70	0.478295836674646	0.899	0.651	2.17067387142971e-232	both	NA	FALSE
69	COL24A1	0.428385569965541	0.328	0.081	9.10911763836534e-70	0.0240465138614583	0.093	0.081	1	prox.	NA	FALSE
70	carPer2nc.30947	0.391485954337365	0.317	0.075	9.17462698334504e-68	0.110376538949258	0.138	0.075	2.25246899094513e-06	both	NA	FALSE
71	EMP1	0.454707919963521	0.543	0.248	4.86704816961978e-66	0.43334844916613	0.539	0.248	5.25178203581431e-92	both	NA	FALSE
72	carPer2nc.16706	0.461559267499108	0.663	0.404	4.49143348003655e-65	0.498602122742335	0.732	0.404	2.85296749183626e-116	both	NA	FALSE
73	SMAD1	0.393025628480127	0.374	0.128	7.7696520762044e-65	0.192830115360382	0.239	0.128	2.34662250959562e-23	both	NA	FALSE
74	ADAM22	0.364195152327849	0.264	0.06	3.34395759397313e-64	0.420705947492685	0.319	0.06	6.88619074889922e-135	both	NA	FALSE
75	NPNT	0.312068219202791	0.217	0.038	8.02415779556712e-60	0.465777212246543	0.283	0.038	5.72519939238125e-166	both	NA	FALSE
76	LSAMP	0.415157001987289	0.699	0.431	3.16739929862737e-59	0.471411861745053	0.736	0.431	6.03459067040693e-122	both	NA	FALSE
77	IER2	0.437360012775539	0.511	0.253	4.36375497634131e-59	0.313139360499788	0.444	0.253	4.9189676014213e-43	both	NA	FALSE
78	carPer2nc.30949	0.35454784664178	0.264	0.059	1.45426722708762e-58	0.121224969058221	0.131	0.059	6.1587588435765e-12	both	NA	FALSE
79	GPC5	0.354847247747535	0.267	0.063	2.1883774550991e-58	0.135888446525286	0.146	0.063	5.77766751970222e-15	both	NA	FALSE
80	ERC2	0.402743043482196	0.352	0.112	7.79240115676571e-58	0.0210566070407049	0.129	0.112	1	prox.	NA	FALSE
81	MEST	0.372260688326523	0.834	0.617	1.00182072510731e-57	0.0130726850640968	0.645	0.617	1	prox.	NA	FALSE
82	CHMP2B	0.396532990310179	0.416	0.171	1.15925555090509e-57	0.27058093911668	0.335	0.171	1.95167215122177e-39	both	NA	FALSE
83	TNFAIP6	0.412540031690919	0.401	0.148	1.42742801880752e-57	0.396302088039527	0.399	0.148	2.09397741368481e-83	both	NA	FALSE
84	ADGRA2	0.408572169849199	0.443	0.188	3.57404062354651e-57	0.307292151822124	0.39	0.188	8.01868547477605e-49	both	NA	FALSE
85	carPer2nc.22266	0.407444374865109	0.368	0.137	1.18588921578363e-56	0.278626899869055	0.295	0.137	1.29288062536908e-39	both	NA	FALSE
86	LAMA2	0.411269733398077	0.401	0.144	1.93894550445137e-56	0.516736574518172	0.457	0.144	1.28058457412134e-133	both	NA	FALSE
87	EPB41L3	0.379375291723464	0.352	0.121	2.50527120938075e-56	0.00410319043186819	0.127	0.121	1	prox.	NA	FALSE
88	SEMA6D	0.37434260614687	0.315	0.097	1.16774627691386e-55	0.290523913810337	0.264	0.097	2.25136430494566e-51	both	NA	FALSE
89	CRABP2	0.402233629493467	0.449	0.208	7.88039661735315e-55	0.318345128264155	0.417	0.208	3.13280543794669e-50	both	NA	FALSE
90	HMGA2	0.346906525927175	0.815	0.648	9.69253884432514e-55	0.0308177723344725	0.701	0.648	0.483360817958791	prox.	NA	FALSE
91	NES	0.396818690315618	0.396	0.157	1.92407617179095e-54	0.0750498911779638	0.206	0.157	1	prox.	NA	FALSE
92	DUSP1	0.401076416468166	0.456	0.259	2.70714953621546e-54	0.194546135551304	0.379	0.259	2.70616026827633e-13	both	NA	FALSE
93	COX4I2	0.35487366467639	0.273	0.081	6.65148581268958e-53	0.142679234132707	0.164	0.081	6.35736155679422e-13	both	NA	FALSE
94	MYO1B	0.389888320290814	0.55	0.312	1.25585962182152e-52	0.264354308641424	0.483	0.312	6.35503447335477e-32	both	NA	FALSE
95	CADPS2	0.352139172646956	0.264	0.075	2.58807383308242e-52	-0.0186802415327574	0.06	0.075	1	prox.	NA	FALSE
96	PHLDA1	0.375646190940229	0.339	0.117	1.20986909116479e-51	0.265418633291861	0.264	0.117	7.91690689451735e-39	both	NA	FALSE
97	HMGN3	0.403607787341348	0.55	0.301	3.23998734090459e-51	-0.00185549261436446	0.309	0.301	1	prox.	NA	FALSE
98	RRBP1	0.325001969905736	0.83	0.635	6.1233441340759e-51	0.116236339921945	0.723	0.635	8.77245545828427e-05	both	NA	FALSE
99	FREM1	0.391424398664178	0.371	0.132	2.28482972975342e-50	0.127977562797926	0.215	0.132	1.10022007160193e-07	both	NA	FALSE
100	TNC	0.332544274535285	0.266	0.068	1.29583758699019e-49	-0.0185074261571412	0.063	0.068	1	prox.	NA	FALSE
101	carPer2nc.19984	0.427655005156863	0.517	0.259	7.10317296672901e-49	0.103460220520011	0.323	0.259	0.635625690377325	prox.	NA	FALSE
102	HAS2	0.381470194947116	0.364	0.18	2.78703799889307e-48	0.372182709519527	0.388	0.18	2.8416956556963e-63	both	NA	FALSE
103	TENM3-2	0.373582295824098	0.646	0.422	1.93685871170296e-47	0.347886905883615	0.656	0.422	6.30310443050757e-59	both	NA	FALSE
104	RNASE4	0.333630305768318	0.307	0.109	3.28981612772599e-47	0.117414743959337	0.189	0.109	2.4534454158229e-08	both	NA	FALSE
105	COL6A6	0.317215439104787	0.253	0.065	4.96970184599386e-47	-0.0156669097711326	0.06	0.065	1	prox.	NA	FALSE
106	carPer2nc.15695	0.359907192410638	0.349	0.132	6.40583719672098e-47	0.437779912995197	0.401	0.132	2.39559858727459e-107	both	NA	FALSE
107	LAMA1	0.329401863065447	0.284	0.092	8.20557512042928e-47	-0.000492451488415507	0.09	0.092	1	prox.	NA	FALSE
108	TEX15	0.315657900981414	0.264	0.072	1.15938917562618e-46	0.0703466885186367	0.111	0.072	0.968865662866438	prox.	NA	FALSE
109	ZEB2	0.398796460646354	0.357	0.148	1.68693565857156e-45	0.519213942035282	0.455	0.148	2.37343325872661e-124	both	NA	FALSE
110	TSHZ1	0.391433239846605	0.518	0.273	3.34123134361864e-44	0.440863570100541	0.554	0.273	4.89073852064339e-89	both	NA	FALSE
111	NKD1	0.341289653138082	0.334	0.129	1.07805001041652e-43	0.345977664696333	0.352	0.129	1.07955172206326e-71	both	NA	FALSE
112	KCNIP4	0.284917151733459	0.219	0.055	2.22455808061474e-43	0.378101713202742	0.27	0.055	2.76245809870745e-109	both	NA	FALSE
113	EHD2	0.322176470289509	0.335	0.122	2.86880626785957e-43	0.182837227513592	0.242	0.122	1.15450811911157e-20	both	NA	FALSE
114	PRDM2	0.366316741011339	0.479	0.253	5.98319547725376e-43	0.503213980101383	0.569	0.253	5.1065048232547e-132	both	NA	FALSE
115	FLNC	0.359659960156224	0.466	0.225	1.25788346373802e-42	0.16052023274364	0.33	0.225	4.88960468310725e-10	both	NA	FALSE
116	LEF1	0.352338916679662	0.389	0.168	1.52456879462365e-41	0.28736054530325	0.355	0.168	2.80732859733793e-43	both	NA	FALSE
117	FAT1	0.371815477081498	0.629	0.405	2.02188416314411e-41	0.395829401697385	0.665	0.405	3.39827098543888e-73	both	NA	FALSE
118	CRACD	0.330895277135674	0.322	0.125	5.58918876873331e-41	0.475133335603185	0.413	0.125	3.82999931576073e-130	both	NA	FALSE
119	RGL1	0.325810299277877	0.339	0.131	7.55191750175592e-41	0.308622832945565	0.328	0.131	1.01824208786551e-56	both	NA	FALSE
120	TNFRSF19	0.338361301997401	0.355	0.153	5.87874010859787e-40	0.199093170799167	0.282	0.153	1.57563408545957e-20	both	NA	FALSE
121	MMP11	0.329041785872864	0.273	0.111	1.17499192172329e-39	0.503650130922057	0.406	0.111	9.33809688689222e-139	both	NA	FALSE
122	STRA6	0.308213610013607	0.267	0.09	1.76766159152968e-38	0.0669950685849094	0.128	0.09	1	prox.	NA	FALSE
123	PDE3A	0.362174307670832	0.413	0.192	1.84520358568253e-38	0.668356303110398	0.586	0.192	8.2103565549655e-218	both	NA	FALSE
124	FOS	0.448068321231286	0.555	0.347	3.21730148598956e-38	0.22209198761831	0.475	0.347	3.83682673810093e-12	both	NA	FALSE
125	CD63	0.206129185365328	0.903	0.817	8.84624329073702e-38	0.256034509713566	0.932	0.817	3.79968669154459e-92	both	NA	FALSE
126	carPer2nc.16703	0.329794008663556	0.331	0.134	1.45301985284261e-37	0.358333125611604	0.356	0.134	1.84691595266616e-70	both	NA	FALSE
127	EVA1B	0.327752004984969	0.379	0.172	3.50016927216588e-37	0.231984038104852	0.328	0.172	9.7677934001735e-29	both	NA	FALSE
128	ADGRL2	0.340543098538394	0.658	0.457	2.03230637794335e-36	0.253190654937384	0.637	0.457	3.09930940922486e-28	both	NA	FALSE
129	NR4A1	0.348661238916084	0.271	0.1	5.27362624223364e-36	0.0527423522400871	0.138	0.1	1	prox.	NA	FALSE
130	FOSB	0.386721335311989	0.365	0.196	1.70657325494228e-35	0.169334079598985	0.282	0.196	8.26206998782291e-07	both	NA	FALSE
131	CD44	0.314328784317118	0.318	0.13	3.23858251826662e-35	0.199350997705297	0.248	0.13	1.04466829254693e-20	both	NA	FALSE
132	BTG2	0.382377953895618	0.466	0.27	5.33456595961821e-35	0.13625655727312	0.366	0.27	2.62483237355631e-06	both	NA	FALSE
133	SIK1	0.308545960371048	0.314	0.129	2.38807454654941e-34	0.00832291705934973	0.14	0.129	1	prox.	NA	FALSE
134	PRICKLE1	0.335007394166956	0.506	0.266	2.56894660317541e-34	0.266254265204012	0.457	0.266	2.81860334729899e-33	both	NA	FALSE
135	RAB11FIP2	0.329962854529614	0.416	0.212	5.06839747716402e-34	0.132499140552607	0.296	0.212	1.77911895414393e-05	both	NA	FALSE
136	ST6GALNAC3	0.277379526060418	0.274	0.101	7.46673491893127e-34	0.174719964937819	0.214	0.101	6.289671430772e-21	both	NA	FALSE
137	FBN1	0.31185748626549	0.403	0.185	8.37743818912378e-34	-0.100916391264079	0.142	0.185	0.00248381875747448	prox.	NA	FALSE
138	EPHA3	0.335490933301223	0.308	0.128	1.80794620887696e-33	-0.0541236910657375	0.111	0.128	1	prox.	NA	FALSE
139	SQLE	0.344816185804326	0.466	0.261	5.64247248828389e-33	0.12940213876227	0.342	0.261	0.000726912235496959	both	NA	FALSE
140	TMEM132C	0.280666897895576	0.295	0.112	9.17503232634943e-33	0.364172691763047	0.338	0.112	1.04065341680533e-81	both	NA	FALSE
141	CD9	0.3034509313517	0.345	0.162	9.3837848035089e-33	0.0147647215159311	0.18	0.162	1	prox.	NA	FALSE
142	NCAM1	0.346362689202013	0.588	0.356	1.17148056158068e-32	0.293769291199521	0.525	0.356	8.19482732773212e-35	both	NA	FALSE
143	TBX3	0.37322026515442	0.611	0.401	1.64326399271588e-32	0.217331920707405	0.538	0.401	2.35148251816176e-14	both	NA	FALSE
144	GHR	0.284669716236781	0.283	0.108	1.73129064391283e-32	0.157197299937881	0.201	0.108	7.05718202947817e-14	both	NA	FALSE
145	SEPTIN11	0.289283056362227	0.729	0.556	2.43164622134635e-32	0.187686489919056	0.699	0.556	5.90025546308931e-17	both	NA	FALSE
146	OLFML3	0.322831937286704	0.56	0.333	3.08107812812186e-32	0.183693131241596	0.47	0.333	2.25019347576962e-14	both	NA	FALSE
147	COL4A1	0.324135208114744	0.48	0.277	6.0773018380734e-32	-0.0411117277133125	0.257	0.277	1	prox.	NA	FALSE
148	SULF1	0.350572988306946	0.592	0.412	2.2389082557645e-31	-0.179118928780586	0.319	0.412	3.32779443288181e-07	prox.	NA	FALSE
149	RAPGEF5	0.267551856624161	0.256	0.094	1.43405988654925e-30	0.215454039222576	0.229	0.094	9.18418418175334e-32	both	NA	FALSE
150	SOCS3	0.30313167321145	0.271	0.123	1.97194594379587e-30	0.0822021619246442	0.18	0.123	0.0104814348154985	prox.	NA	FALSE
151	SLITRK6	0.287735642432093	0.274	0.104	2.80920955075897e-30	0.405655912862811	0.338	0.104	1.81063189153497e-90	both	NA	FALSE
152	KRT19	0.314473811433687	0.473	0.298	5.64467869121213e-30	0.0617848812984959	0.34	0.298	1	prox.	NA	FALSE
153	PIK3R1	0.313526624031098	0.446	0.231	9.75372491985986e-30	0.306050045095266	0.416	0.231	5.56282742769531e-41	both	NA	FALSE
154	BDNF	0.234744328477138	0.175	0.048	2.29388863631455e-29	0.345622666285679	0.252	0.048	4.96860424970389e-99	both	NA	FALSE
155	ETS1	0.273246815327468	0.284	0.12	2.53984491793996e-29	0.216002595487323	0.26	0.12	2.57066023739841e-29	both	NA	FALSE
156	ARL4C	0.26575826678258	0.284	0.118	1.26806048649881e-28	-0.00237034374919995	0.116	0.118	1	prox.	NA	FALSE
157	RUNX1T1	0.296400374997287	0.69	0.459	1.73802558156189e-28	0.00247589462949704	0.5	0.459	0.000981573483133676	prox.	NA	FALSE
158	ARHGAP10	0.29071134418702	0.429	0.258	3.63839682709496e-28	0.125426555540105	0.345	0.258	0.000106495781650675	both	NA	FALSE
159	GPC6	0.31940878726935	0.455	0.257	1.5939640676078e-27	0.000101025099077556	0.253	0.257	1	prox.	NA	FALSE
160	NBL1	0.292382534694495	0.359	0.17	6.42646209928876e-27	0.216568001980849	0.309	0.17	4.67438685711064e-22	both	NA	FALSE
161	IER3	0.278254567096671	0.315	0.171	8.49391669066659e-27	0.147515287058235	0.264	0.171	1.30555979640096e-08	both	NA	FALSE
162	NCOA7	0.301560980325132	0.453	0.263	4.92783245231282e-26	0.200632935418158	0.381	0.263	3.46919904262352e-16	both	NA	FALSE
163	EPB41L2	0.250564688813141	0.759	0.608	9.33904206503319e-26	0.153982441507782	0.711	0.608	8.39567523668578e-11	both	NA	FALSE
164	IRS1	0.279637866551055	0.338	0.171	1.36391346317591e-25	0.213118683565517	0.316	0.171	5.2205702016287e-24	both	NA	FALSE
165	TEAD1	0.294778711221716	0.558	0.374	1.82577855997461e-25	0.275759790262735	0.556	0.374	7.97595587627331e-34	both	NA	FALSE
166	HES1	0.292670892396109	0.358	0.188	1.39827803702023e-24	0.212050401884285	0.326	0.188	2.19182621628053e-20	both	NA	FALSE
167	LRRC4C	0.289049461401459	0.339	0.168	1.66155133487664e-24	0.0159239613816448	0.172	0.168	1	prox.	NA	FALSE
168	CFL2	0.272266073520494	0.376	0.207	3.20020320472104e-24	0.160812694832739	0.31	0.207	7.08674551708743e-11	both	NA	FALSE
169	HMGCR	0.300505211619563	0.499	0.313	3.24113942115342e-24	0.100752936260096	0.38	0.313	0.745746213115187	prox.	NA	FALSE
170	TLN2	0.282810949775995	0.415	0.232	6.19540031517622e-24	0.18523950878444	0.346	0.232	4.2259276012066e-14	both	NA	FALSE
171	LCORL	0.284268306563972	0.493	0.334	9.10949099448629e-24	0.140301093061707	0.424	0.334	2.96928485204885e-05	both	NA	FALSE
172	NID2	0.275654155590653	0.321	0.162	1.04541416889094e-23	0.0747654244451252	0.208	0.162	1	prox.	NA	FALSE
173	ADD3	0.275733585987921	0.554	0.395	2.68412548333191e-23	0.229924522805505	0.549	0.395	8.54993343978108e-22	both	NA	FALSE
174	INSIG1	0.250305863399358	0.25	0.108	2.87436866712036e-22	-0.0091983287972271	0.098	0.108	1	prox.	NA	FALSE
175	SMARCA2	0.274459726670587	0.658	0.462	1.95454098421279e-21	0.358946862336618	0.704	0.462	6.53515635473155e-63	both	NA	FALSE
176	EDNRA	0.260347235271554	0.308	0.151	2.05435753712266e-21	0.151165089011527	0.254	0.151	2.94618267486328e-12	both	NA	FALSE
177	FN1	0.265254086958683	0.706	0.528	5.65754614564435e-21	0.132232388484806	0.616	0.528	8.71391104954266e-05	both	NA	FALSE
178	TRIL	0.274138565551812	0.403	0.227	1.30757053817206e-20	0.45315844403496	0.511	0.227	7.42897840049558e-97	both	NA	FALSE
179	FMNL2	0.274877560867129	0.554	0.374	1.37821080254461e-20	0.205459677690889	0.495	0.374	3.69934075993715e-17	both	NA	FALSE
180	MBNL3	0.262277118444936	0.334	0.168	1.83957738533301e-20	-0.0995618263216026	0.116	0.168	0.0586362377209032	prox.	NA	FALSE
181	TIMP1	0.268343334042622	0.489	0.312	6.45349684294148e-20	0.162371236364061	0.433	0.312	1.62639049627154e-10	both	NA	FALSE
182	IRS2	0.272874329888063	0.463	0.28	1.59899532182896e-19	0.46286955992395	0.586	0.28	2.1891760320721e-99	both	NA	FALSE
183	LAMB1	0.259725507234098	0.462	0.302	1.7382571507e-19	0.192145444539883	0.435	0.302	5.91360369796685e-15	both	NA	FALSE
184	COL5A1	0.261304358047242	0.656	0.475	5.39100735175701e-19	0.0889141270524249	0.552	0.475	0.10020151193364	prox.	NA	FALSE
185	carPer2nc.28800	0.27755415095963	0.45	0.293	1.18242359916443e-18	0.232578145799866	0.432	0.293	2.12423249673231e-19	both	NA	FALSE
186	SPRED1	0.257357965086269	0.528	0.359	1.2776166348138e-18	0.0518343806611785	0.406	0.359	1	prox.	NA	FALSE
187	LTBP1	0.268268177625698	0.543	0.381	1.44444717337268e-18	0.511609406979999	0.692	0.381	8.22847266374322e-133	both	NA	FALSE
188	carPer2nc.15063	0.264021533363261	0.342	0.187	2.19292675037908e-18	0.10512991899142	0.255	0.187	0.0153323861195887	prox.	NA	FALSE
189	TOPORS	0.275843655549127	0.453	0.305	1.18431313271907e-17	0.07210803395748	0.363	0.305	1	prox.	NA	FALSE
190	FOXP1	0.266503777184231	0.568	0.384	1.80863981033209e-17	0.153647242440644	0.512	0.384	4.38027000703047e-12	both	NA	FALSE
191	CXCL14	0.260080264235846	0.307	0.156	4.60662384471298e-17	0.196314210613192	0.278	0.156	7.28453176860067e-18	both	NA	FALSE
192	FAP	0.22232176932665	0.283	0.14	2.99745666417349e-16	0.292359113297829	0.331	0.14	1.70417352091231e-47	both	NA	FALSE
193	TFPI	0.177646084094325	0.175	0.076	3.65942569219269e-14	0.454998757533579	0.366	0.076	1.173630295506e-149	both	d>p	FALSE
194	BNC2	0.24024846642142	0.527	0.398	6.16432741722576e-14	0.346594427815599	0.629	0.398	3.55662945804498e-51	both	NA	FALSE
195	EMILIN3	0.204595867383982	0.253	0.13	2.3008389642022e-13	0.335862848001705	0.337	0.13	3.58774283477372e-63	both	NA	FALSE
196	ANGPT1	0.168955466651183	0.216	0.118	1.48292112617809e-07	0.261648526839318	0.257	0.118	6.91052041030892e-33	both	NA	FALSE
197	SNCAIP	0.154401124275873	0.251	0.161	1.96627735686511e-05	0.370349961999736	0.389	0.161	1.55312525672928e-73	both	NA	FALSE
198	SHOX2	0.155003557170319	0.257	0.163	9.14235193855711e-05	0.387742713000203	0.408	0.163	9.62611825771761e-71	both	NA	FALSE
199	CDH6	0.138091062874073	0.162	0.091	0.00011937782654323	0.283640794758066	0.254	0.091	8.91906525478806e-48	both	NA	FALSE
200	MFAP2	0.122328105928751	0.672	0.575	0.0348232885583077	0.328319602509994	0.796	0.575	2.11922379682761e-67	dist.	NA	FALSE
201	ADAMTSL1	0.118788228875303	0.246	0.167	0.050684307841092	0.289741861484624	0.358	0.167	4.15336882589841e-43	dist.	NA	FALSE
202	CITED1	0.0154277631307617	0.223	0.188	1	0.380322884440761	0.396	0.188	3.16039819982252e-56	dist.	d>p	FALSE
203	EFNB2	0.114417509122579	0.341	0.267	1	0.286144190791986	0.431	0.267	5.86223237103073e-32	dist.	NA	FALSE
204	PCDH10	0.0688525886560347	0.263	0.206	1	0.400201360971577	0.452	0.206	4.59579124140026e-66	dist.	d>p	FALSE
205	ZFHX3	-0.0626924532916024	0.612	0.613	1	0.490306273178449	0.873	0.613	7.36068988905708e-127	dist.	d>p	FALSE
206	ERG	-0.0876042333235941	0.234	0.269	1	0.419293964805899	0.571	0.269	1.27532211576035e-86	dist.	d>p	FALSE
207	carPer2nc.12570	0.116657892237424	0.23	0.181	1	0.262716240960228	0.32	0.181	1.18332593628476e-21	dist.	NA	FALSE
208	TMTC2	-0.0673462659030594	0.067	0.106	1	0.352117266931755	0.313	0.106	1.98298890241117e-73	dist.	d>p	FALSE
209	NNAT	-0.0331333139594323	0.628	0.621	1	0.266560873069076	0.775	0.621	7.63271150036664e-42	dist.	d>p	FALSE
210	LIMCH1	-0.0618604048520693	0.331	0.369	1	0.43150765220691	0.655	0.369	6.59039998073921e-83	dist.	d>p	FALSE
211	carPer2nc.1005	0.0152053192594146	0.02	0.013	1	0.890317204160718	0.365	0.013	0	dist.	d>p	FALSE
212	APCDD1	1.21950944852886	0.864	0.124	0	0.832495035749399	0.63	0.124	0	both	p>d	TRUE
213	PEG3	0.860117228736375	0.967	0.573	0	0.3376789654055	0.75	0.573	2.07000070265311e-62	both	p>d	TRUE
214	TWIST1	0.714106051527282	0.94	0.613	0	0.693889210640675	0.936	0.613	0	both	NA	TRUE
215	COL3A1	0.800212242435204	0.989	0.617	2.59967328043055e-298	0.770566058059639	0.955	0.617	0	both	NA	TRUE
216	COL6A2	0.688707960006296	0.778	0.367	5.26229292088608e-185	0.348669925871127	0.591	0.367	2.27161280116588e-54	both	p>d	TRUE
217	MEIS2	0.645325004979034	0.562	0.128	6.64345850926758e-152	0.894100271243791	0.57	0.128	7.51897209509744e-288	both	NA	TRUE
218	COL1A1	0.636916585325228	0.936	0.501	1.59896235467933e-138	0.369238208013089	0.81	0.501	2.0338931499323e-90	both	p>d	TRUE
219	COL1A2	0.397945448853751	0.99	0.853	3.68844230582828e-135	0.297435775146326	0.977	0.853	7.15611810291705e-99	both	NA	TRUE
220	OSR1	0.627886736634035	0.626	0.229	9.91878970678764e-113	0.339208913773693	0.439	0.229	1.62344800550827e-45	both	p>d	TRUE
221	CELF2	0.542916727320867	0.527	0.199	7.40113102906585e-92	0.308149078392061	0.399	0.199	4.52916408421716e-44	both	NA	TRUE
222	FBLN1	0.488239045240364	0.811	0.506	1.13698428715997e-87	0.261041118483127	0.701	0.506	7.1994731381857e-33	both	NA	TRUE
223	SEMA5A	0.51417487582179	0.604	0.263	7.3207607922968e-82	0.484432694454734	0.582	0.263	9.95246157786564e-110	both	NA	TRUE
224	DCN	0.441575486098944	0.581	0.252	2.71066330008413e-71	0.504020192347786	0.6	0.252	3.48853224547531e-116	both	NA	TRUE
225	EGR1	0.490934373948241	0.726	0.483	2.07648397489382e-69	0.34758260040469	0.68	0.483	4.53230546382193e-45	both	NA	TRUE
226	COL5A2	0.482923408840292	0.707	0.384	5.6296352478119e-64	0.341790394809191	0.655	0.384	2.83999767278448e-64	both	NA	TRUE
227	ARHGAP20	0.354776845071764	0.338	0.116	1.90916987767679e-46	0.124834650791923	0.192	0.116	8.77401788715481e-07	both	NA	TRUE
228	IGFBP4	0.218894515261351	0.979	0.885	1.91556080817204e-45	0.281640233584989	0.98	0.885	1.1232603660794e-137	both	NA	TRUE
229	LUM	0.315378901835869	0.675	0.431	4.41493833467691e-32	0.344361500453635	0.672	0.431	4.8652945798437e-49	both	NA	TRUE
230	ATP2B1	0.283668973388192	0.653	0.493	1.36847784652739e-28	0.103859993002363	0.549	0.493	0.0195040239291811	prox.	NA	TRUE
231	AKAP12	0.31879185123212	0.506	0.299	1.34243081485465e-23	0.284461234273615	0.478	0.299	2.02175951383377e-27	both	NA	TRUE
232	TSHZ2	0.271464779874645	0.695	0.489	9.84745221119645e-22	0.207309578994938	0.658	0.489	2.42112035669357e-22	both	NA	TRUE
233	LRRC17	0.188931230917631	0.237	0.124	7.63386022083559e-12	0.374295271579084	0.355	0.124	6.05175375564759e-83	both	NA	TRUE
234	LOX	0.161911027382104	0.459	0.345	0.000265014613897255	0.447068327086839	0.633	0.345	2.54530138517382e-82	both	d>p	TRUE
235	ZFHX4	0.0534853540325848	0.786	0.714	0.228250361921117	0.366874924333719	0.936	0.714	3.31703083340799e-96	dist.	d>p	TRUE
236	DKK2	0.0610235297278361	0.21	0.162	1	0.341267016237795	0.387	0.162	5.37429302712516e-60	dist.	d>p	TRUE
237	TBX18	-0.0797228665837783	0.266	0.297	1	0.304027355265561	0.489	0.297	1.16331674834513e-38	dist.	NA	TRUE
