# Supplementary material for: Comparative single-cell analyses reveal evolutionary repurposing of a conserved gene programme in bat wing development
Source: Nat Ecol Evol. 2025 Jul 16;9(9):1626–42. doi: 10.1038/s41559-025-02780-x (PMC12420390; doi:10.1038/s41559-025-02780-x)
Supplement: Supplementary file 14 — One-to-one orthology relationship of genes from both species generated and used in this work. [file 41559_2025_2780_MOESM14_ESM.txt]

XKR4	Xkr4
RP1	Rp1
SOX17	Sox17
MRPL15	Mrpl15
LYPLA1	Lypla1
TCEA1	Tcea1
RGS20	Rgs20
ATP6V1H	Atp6v1h
OPRK1	Oprk1
NPBWR1	Npbwr1
RB1CC1	Rb1cc1
ST18	St18
PCMTD1	Pcmtd1
SNTG1	Sntg1
RRS1	Rrs1
ADHFE1	Adhfe1
VXN	Vxn
MYBL1	Mybl1
VCPIP1	Vcpip1
SGK3	Sgk3
MCMDC2	Mcmdc2
SNHG6	Snhg6
TCF24	Tcf24
PPP1R42	Ppp1r42
COPS5	Cops5
CSPP1	Cspp1
ARFGEF1	Arfgef1
CPA6	Cpa6
PREX2	Prex2
C8orf34	A830018L16Rik
SULF1	Sulf1
SLCO5A1	Slco5a1
PRDM14	Prdm14
NCOA2	Ncoa2
TRAM1	Tram1
LACTB2	Lactb2
XKR9	Xkr9
EYA1	Eya1
MSC	Msc
TRPA1	Trpa1
KCNB2	Kcnb2
TERF1	Terf1
SBSPON	Sbspon
C8orf89	4930444P10Rik
RPL7	Rpl7
RDH10	Rdh10
STAU2	Stau2
UBE2W	Ube2w
ELOC	Eloc
TMEM70	Tmem70
LY96	Ly96
JPH1	Jph1
GDAP1	Gdap1
PI15	Pi15
CRISPLD1	Crispld1
CRISP1	Crisp4
DEFB133	Defb44-ps
DEFB113	Defb18
DEFB110	Defb41
TFAP2D	Tfap2d
TFAP2B	Tfap2b
PKHD1	Pkhd1
hsa-mir-133b	Lincmd1
IL17A	Il17a
IL17F	Il17f
MCM3	Mcm3
PAQR8	Paqr8
EFHC1	Efhc1
TRAM2	Tram2
TMEM14A	Tmem14a
GSTA3	Gsta3
KCNQ5	Kcnq5
RIMS1	Rims1
LINC00472	LOC118567721
OGFRL1	Ogfrl1
B3GAT2	B3gat2
SMAP1	Smap1
SDHAF4	Sdhaf4
FAM135A	Fam135a
COL9A1	Col9a1
COL19A1	Col19a1
LMBRD1	Lmbrd1
ADGRB3	Adgrb3
LOC101928307	Gm9884
PHF3	Phf3
PTP4A1	Ptp4a1
LGSN	Lgsn
KHDRBS2	Khdrbs2
PRIM2	Prim2
carPer2nc.25998	Gm32229
RAB23	Rab23
BAG2	Bag2
ZNF451	Zfp451
BEND6	Bend6
DST	Dst
CCDC115	Ccdc115
IMP4	Imp4
PTPN18	Ptpn18
LOC646743	Prss40
AMER3	Amer3
ARHGEF4	Arhgef4
FAM168B	Fam168b
PLEKHB2	Plekhb2
HS6ST1	Hs6st1
UGGT1	Uggt1
carPer2nc.26552	Gm39625
NEURL3	Neurl3
ARID5A	Arid5a
KANSL3	Kansl3
FER1L5	Fer1l5
LMAN2L	Lman2l
CNNM4	Cnnm4
CNNM3	Cnnm3
ANKRD23	Ankrd23
ANKRD39	Ankrd39
SEMA4C	Sema4c
FAM178B	Fam178b
COX5B	Cox5b
ACTR1B	Actr1b
ZAP70	Zap70
TMEM131	Tmem131
VWA3B	Vwa3b
CNGA3	Cnga3
INPP4A	Inpp4a
COA5	Coa5
UNC50	Unc50
MGAT4A	Mgat4a
CRACDL	Cracdl
TSGA10	Tsga10
LIPT1	Lipt1
MITD1	Mitd1
MRPL30	Mrpl30
LYG1	Lyg1
TXNDC9	Txndc9
EIF5B	Eif5b
REV1	Rev1
AFF3	Aff3
CHST10	Chst10
NMS	Nms
PDCL3	Pdcl3
NPAS2	Npas2
carPer2nc.5457	LOC118567737
RPL31	Rpl31
TBC1D8	Tbc1d8
CNOT11	Cnot11
RNF149	Rnf149
MAP4K4	Map4k4
IL1R2	Il1r2
IL1R1	Il1r1
IL1RL2	Il1rl2
IL1RL1	Il1rl1
IL18R1	Il18r1
IL18RAP	Il18rap
SLC9A4	Slc9a4
SLC9A2	Slc9a2
MFSD9	Mfsd9
TMEM182	Tmem182
LINC01102	Gm28175
PANTR1	Pantr1
carPer2nc.5484	Gm46091
POU3F3	Pou3f3
LINC01159	Pantr2
MRPS9	Mrps9
GPR45	Gpr45
TGFBRAP1	Tgfbrap1
C2orf49	AI597479
FHL2	Fhl2
NCK2	Nck2
ECRG4	Ecrg4
UXS1	Uxs1
TPP2	Tpp2
METTL21C	Mettl21c
TEX30	Tex30
POGLUT2	Poglut2
BIVM	Bivm
ERCC5	Ercc5
METTL21EP	Mettl21e
GULP1	Gulp1
COL3A1	Col3a1
COL5A2	Col5a2
WDR75	Wdr75
SLC40A1	Slc40a1
carPer2nc.30804	Stk-ps2
DNAH7	Dnah7c
SLC39A10	Slc39a10
TMEFF2	Tmeff2
CAVIN2	Cavin2
NABP1	Nabp1
MYO1B	Myo1b
STAT4	Stat4
STAT1	Stat1
GLS	Gls
NAB1	Nab1
NEMP2	Nemp2
MFSD6	Mfsd6
INPP1	Inpp1
HIBCH	Hibch
C2orf88	1700019D03Rik
MSTN	Mstn
PMS1	Pms1
ORMDL1	Ormdl1
OSGEPL1	Osgepl1
ASNSD1	Asnsd1
STK17B	Stk17b
HECW2	Hecw2
CCDC150	Ccdc150
GTF3C3	Gtf3c3
C2orf66	Gm34066
PGAP1	Pgap1
ANKRD44	Ankrd44
SF3B1	Sf3b1
COQ10B	Coq10b
HSPD1	Hspd1
HSPE1	Hspe1
MOB4	Mob4
RFTN2	Rftn2
MARS2	Mars2
BOLL	Boll
PLCL1	Plcl1
SATB2	Satb2
AK125157_gene	9130024F11Rik
C2orf69	1700066M21Rik
TYW5	Tyw5
MAIP1	Maip1
SPATS2L	Spats2l
KCTD18	Kctd18
AOX1	Aox1
AOX2P	Aox2
BZW1	Bzw1
CLK1	Clk1
PPIL3	Ppil3
NIF3L1	Nif3l1
ORC2	Orc2
FAM126B	Fam126b
NDUFB3	Ndufb3
FLACC1	Flacc1
CFLAR	Cflar
CASP8	Casp8
TRAK2	Trak2
STRADB	Stradb
C2CD6	C2cd6
TMEM237	Tmem237
MPP4	Mpp4
ALS2	Als2
CDK15	Cdk15
carPer2nc.15809	LOC118567746
FZD7	Fzd7
SUMO1	Sumo1
NOP58	Nop58
BMPR2	Bmpr2
FAM117B	Fam117b
ICA1L	Ica1l
WDR12	Wdr12
CARF	Carf
NBEAL1	Nbeal1
CYP20A1	Cyp20a1
ABI2	Abi2
RAPH1	Raph1
CD28	Cd28
CTLA4	Ctla4
ICOS	Icos
PARD3B	Pard3b
NRP2	Nrp2
INO80D	Ino80d
BC047484_gene	Ino80dos
NDUFS1	Ndufs1
EEF1B2	Eef1b2
GPR1	Gpr1
ZDBF2	Zdbf2
ADAM23	Adam23
FAM237A	Gm39653
DYTN	Dytn
MDH1B	Mdh1b
FASTKD2	Fastkd2
KLF7	Klf7
CREB1	Creb1
METTL21A	Mettl21a
carPer2nc.15863	Gm29152
CCNYL1	Ccnyl1
FZD5	Fzd5
PLEKHM3	Plekhm3
CRYGD	Crygd
CRYGC	Crygc
CRYGB	Crygb
CRYGA	Cryga
C2orf80	D630023F18Rik
IDH1	Idh1
PIKFYVE	Pikfyve
PTH2R	Pth2r
MAP2	Map2
UNC80	Unc80
RPE	Rpe
KANSL1L	Kansl1l
ACADL	Acadl
MYL1	Myl1
LANCL1	Lancl1
CPS1	Cps1
ERBB4	Erbb4
IKZF2	Ikzf2
SPAG16	Spag16
VWC2L	Vwc2l
BARD1	Bard1
ABCA12	Abca12
ATIC	Atic
FN1	Fn1
MREG	Mreg
PECR	Pecr
TMEM169	Tmem169
XRCC5	Xrcc5
LINC01963	Gm39661
MARCHF4	Marchf4
SMARCAL1	Smarcal1
ANKAR	Ankar
RPL37A	Rpl37a
IGFBP2	Igfbp2
IGFBP5	Igfbp5
TNP1	Tnp1
carPer2nc.15949	Pinc
TNS1	Tns1
RUFY4	Rufy4
CXCR2	Cxcr2
CXCR1	Cxcr1
ARPC2	Arpc2
GPBAR1	Gpbar1
AAMP	Aamp
PNKD	Pnkd
TMBIM1	Tmbim1
CATIP	Catip
SLC11A1	Slc11a1
CTDSP1	Ctdsp1
VIL1	Vil1
USP37	Usp37
CNOT9	Cnot9
PLCD4	Plcd4
ZNF142	Zfp142
BCS1L	Bcs1l
RNF25	Rnf25
STK36	Stk36
TTLL4	Ttll4
CYP27A1	Cyp27a1
PRKAG3	Prkag3
WNT6	Wnt6
WNT10A	Wnt10a
CDK5R2	Cdk5r2
FEV	Fev
CRYBA2	Cryba2
CFAP65	Cfap65
IHH	Ihh
NHEJ1	Nhej1
SLC23A3	Slc23a3
CNPPD1	Cnppd1
RETREG2	Retreg2
ZFAND2B	Zfand2b
ABCB6	Abcb6
ATG9A	Atg9a
ANKZF1	Ankzf1
GLB1L	Glb1l
STK16	Stk16
TUBA4A	Tuba4a
DNAJB2	Dnajb2
PTPRN	Ptprn
RESP18	Resp18
DNPEP	Dnpep
DES	Des
SPEG_2	Speg
GMPPA	Gmppa
ASIC4	Asic4
CHPF	Chpf
TMEM198	Tmem198
OBSL1	Obsl1
INHA	Inha
STK11IP	Stk11ip
SLC4A3	Slc4a3
carPer2nc.16021	Gm32622
EPHA4	Epha4
PAX3	Pax3
carPer2nc.16034	Gm2102
SGPP2	Sgpp2
FARSB	Farsb
MOGAT1	Mogat1
ACSL3	Acsl3
KCNE4	Kcne4
SCG2	Scg2
AP1S3	Ap1s3
WDFY1	Wdfy1
MRPL44	Mrpl44
SERPINE2	Serpine2
FAM124B	Fam124b
CUL3	Cul3
DOCK10	Dock10
NYAP2	Nyap2
IRS1	Irs1
RHBDD1	Rhbdd1
COL4A4	Col4a4
COL4A3	Col4a3
MFF-DT	C430014B12Rik
MFF	Mff
TM4SF20	Tm4sf20
AGFG1	Agfg1
SLC19A3	Slc19a3
CCL20	Ccl20
DAW1	Daw1
SPHKAP	Sphkap
PID1	Pid1
DNER	Dner
TRIP12	Trip12
FBXO36	Fbxo36
SLC16A14	Slc16a14
SP140	LOC118567761
SP140L	Gm2427
SP100	Sp100
CAB39	Cab39
ITM2C	Itm2c
GPR55	Gpr55
SPATA3	Spata3
C2orf72	2810459M11Rik
PSMD1	Psmd1
HTR2B	Htr2b
ARMC9	Armc9
B3GNT7	B3gnt7
NCL	Ncl
carPer2nc.16125	C130036L24Rik
NMUR1	Nmur1
TEX44	Tex44
PTMA	Ptma
PDE6D	Pde6d
COPS7B	Cops7b
NPPC	Nppc
DIS3L2	Dis3l2
ALPI	Alpi
ECEL1	Ecel1
PRSS56	Prss56
CHRND	Chrnd
CHRNG	Chrng
EIF4E2	Eif4e2
EFHD1	Efhd1
GIGYF2	Gigyf2
KCNJ13	Kcnj13
SNORC	Snorc
NGEF	Ngef
NEU2	Neu2
INPP5D	Inpp5d
ATG16L1	Atg16l1
SAG	Sag
DGKD	Dgkd
USP40	Usp40
UGT1A3	Ugt1a10
MROH2A	Mroh2a
HJURP	Hjurp
TRPM8	Trpm8
SPP2	Spp2
ARL4C	Arl4c
SH3BP4	Sh3bp4
AGAP1	Agap1
GBX2	Gbx2
ASB18	Asb18
IQCA1	Iqca
CXCR7	Ackr3
COPS8	Cops8
COL6A3	Col6a3
MLPH	Mlph
PRLH	Prlh
RAB17	Rab17
LRRFIP1	Lrrfip1
RBM44	Rbm44
RAMP1	Ramp1
UBE2F	Ube2f
SCLY	Scly
ESPNL	Espnl
KLHL30	Klhl30
ERFE	Erfe
ILKAP	Ilkap
HES6	Hes6
PER2	Per2
TRAF3IP1	Traf3ip1
ASB1	Asb1
TWIST2	Twist2
HDAC4	Hdac4
NDUFA10	Ndufa10
COPS9	Cops9
OTOS	Otos
GPC1	Gpc1
ANKMY1	Ankmy1
DUSP28	Dusp28
RNPEPL1	Rnpepl1
CAPN10-DT	9430060I03Rik
CAPN10	Capn10
GPR35	Gpr35
AQP12A	Aqp12
KIF1A	Kif1a
AGXT	Agxt
MAB21L4	Mab21l4
CROCC2	Crocc2
SNED1	Sned1
MTERF4	Mterf4
PASK	Pask
PPP1R7	Ppp1r7
ANO7	Ano7
HDLBP	Hdlbp
SEPTIN2	Septin2
FARP2	Farp2
STK25	Stk25
BOK	Bok
THAP4	Thap4
ATG4B	Atg4b
DTYMK	Dtymk
ING5	Ing5
D2HGDH	D2hgdh
GAL3ST2	Gal3st2b
NEU4	Neu4
PDCD1	Pdcd1
FAM174A	Fam174a
ST8SIA4	St8sia4
SLCO4C1	Slco4c1
SLCO6A1	Slco6b1
MACIR	Macir
PPIP5K2	Ppip5k2
GIN1	Gin1
PAM	Pam
CDH20	Cdh20
RNF152	Rnf152
PIGN	Pign
RELCH	Relch
TNFRSF11A	Tnfrsf11a
ZCCHC2	Zcchc2
PHLPP1	Phlpp1
BCL2	Bcl2
KDSR	Kdsr
VPS4B	Vps4b
SERPINB5	Serpinb5
SERPINB12	Serpinb12
SERPINB13	Serpinb13
SERPINB4	Serpinb3a
SERPINB11	Serpinb11
SERPINB7	Serpinb7
SERPINB2	Serpinb2
SERPINB10	Serpinb10
SERPINB8	Serpinb8
CDH7	Cdh7
CDH19	Cdh19
DSEL	Dsel
CNTNAP5	Cntnap5a
TSN	Tsn
NIFK	Nifk
CLASP1	Clasp1
TFCP2L1	Tfcp2l1
GLI2	Gli2
carPer2nc.14633	Gm41934
INHBB	Inhbb
RALB	Ralb
TMEM185B	Tmem185b
EPB41L5	Epb41l5
PTPN4	Ptpn4
TMEM177	Tmem177
CFAP221	Cfap221
SCTR	Sctr
TMEM37	Tmem37
DBI	Dbi
C2orf76	3110009E18Rik
STEAP3	Steap3
C1QL2	C1ql2
MARCO	Marco
EN1	En1
carPer2nc.15296	2610027F03Rik
INSIG2	Insig2
CCDC93	Ccdc93
carPer2nc.15303	Htr5b
DDX18	Ddx18
DPP10	Dpp10
ACTR3	Actr3
SLC35F5	Slc35f5
GPR39	Gpr39
LYPD1	Lypd1
NCKAP5	Nckap5
MGAT5	Mgat5
TMEM163	Tmem163
ACMSD	Acmsd
CCNT2-AS1	2900009J06Rik
CCNT2	Ccnt2
MAP3K19	Map3k19
RAB3GAP1	Rab3gap1
ZRANB3	Zranb3
R3HDM1	R3hdm1
UBXN4	Ubxn4
LCT	Lct
MCM6	Mcm6
DARS1	Dars
CXCR4	Cxcr4
THSD7B	Thsd7b
C4BPA	C4bp
C4BPB	C4bp-ps1
PFKFB2	Pfkfb2
YOD1	Yod1
C1orf116	AA986860
FCAMR	Fcamr
PIGR	Pigr
FCMR	Fcmr
IL24	Il24
IL20	Il20
IL19	Il19
IL10	Il10
MAPKAPK2	Mapkapk2
DYRK3	Dyrk3
EIF2D	Eif2d
RASSF5	Rassf5
IKBKE	Ikbke
SRGAP2	Srgap2
FAM72C	Fam72a
AVPR1B	Avpr1b
CTSE	Ctse
RAB7B	Rab7b
SLC26A9	Slc26a9
PM20D1	Pm20d1
SLC41A1	Slc41a1
RAB29	Rab29
NUCKS1	Nucks1
SLC45A3	Slc45a3
ELK4	Elk4
MFSD4A	Mfsd4a
CDK18	Cdk18
LEMD1	Lemd1
LEMD1-AS1	Gm38446
KLHDC8A	Klhdc8a
NUAK2	Nuak2
TMCC2	Tmcc2
DSTYK	Dstyk
RBBP5	Rbbp5
TMEM81	Tmem81
CNTN2	Cntn2
NFASC	Nfasc
LRRN2	Lrrn2
MDM4	Mdm4
PIK3C2B	Pik3c2b
PPP1R15B	Ppp1r15b
PLEKHA6	Plekha6
GOLT1A	Golt1a
KISS1	Kiss1
REN	Ren1
ETNK2	Etnk2
SOX13	Sox13
SNRPE	Snrpe
ZC3H11A	Zc3h11a
LAX1	Lax1
ATP2B4	Atp2b4
OPTC	Optc
PRELP	Prelp
FMOD	Fmod
BTG2	Btg2
CHI3L1	Chil1
MYBPH	Mybph
ADORA1	Adora1
MYOG	Myog
PPFIA4	Ppfia4
TMEM183A	Tmem183a
MGAT4FP	Mgat4f
CYB5R1	Cyb5r1
ADIPOR1	Adipor1
KLHL12	Klhl12
RABIF	Rabif
MGAT4EP	Mgat4e
KDM5B	Kdm5b
SYT2	Syt2
PPP1R12B	Ppp1r12b
UBE2T	Ube2t
LGR6	Lgr6
PTPN7	Ptpn7
ARL8A	Arl8a
GPR37L1	Gpr37l1
ELF3	Elf3
RNPEP	Rnpep
TIMM17A	Timm17a
LMOD1	Lmod1
SHISA4	Shisa4
IPO9	Ipo9
NAV1	Nav1
AX747377_gene	Gm4793
CSRP1	Csrp1
PHLDA3	Phlda3
TNNI1	Tnni1
LAD1	Lad1
TNNT2	Tnnt2
PKP1	Pkp1
IGFN1	Igfn1
TMEM9	Tmem9
ASCL5	Ascl5
CACNA1S	Cacna1s
KIF21B	Kif21b
C1orf81	Mroh3
INAVA	Inava
GPR25	Gpr25
CAMSAP2	Camsap2
DDX59	Ddx59
KIF14	Kif14
ZNF281	Zfp281
NR5A2	Nr5a2
MIR181A1HG	Gm4258
carPer2nc.30221	Gm41959
PTPRC	Ptprc
ATP6V1G3	Atp6v1g3
NEK7	Nek7
LHX9	Lhx9
C1orf53	2310009B15Rik
DENND1B	Dennd1b
CRB1	Crb1
ZBTB41	Zbtb41
ASPM	Aspm
F13B	F13b
CFH	Cfhr1
CFHR4	Cfhr3
CFHR1	Cfh
KCNT2	Kcnt2
CDC73	Cdc73
B3GALT2	B3galt2
GLRX2	Glrx2
RO60	Ro60
UCHL5	Uchl5
RGS2	Rgs2
RGS13	Rgs13
RGS1	Rgs1
RGS21	Rgs21
RGS18	Rgs18
LINC01351	Gm29514
BRINP3	Brinp3
PLA2G4A	Pla2g4a
PTGS2	Ptgs2
PDC	Pdc
ODR4	Odr4
TPR	Tpr
PRG4	Prg4
HMCN1	Hmcn1
IVNS1ABP	Ivns1abp
SWT1	Swt1
TRMT1L	Trmt1l
RNF2	Rnf2
NIBAN1	Niban1
EDEM3	Edem3
C1orf21	1700025G04Rik
TSEN15	Tsen15
COLGALT2	Colgalt2
RGL1	Rgl1
APOBEC4	Apobec4
ARPC5	Arpc5
NCF2	Ncf2
SMG7	Smg7
NMNAT2	Nmnat2
LAMC2	Lamc2
LAMC1	Lamc1
SHCBP1L	Shcbp1l
DHX9	Dhx9
NPL	Npl
RGS8	Rgs8
RGS16	Rgs16
RNASEL	Rnasel
RGSL1	Rgsl1
TEDDM1	Teddm1b
TEDDM1_2	Teddm1a
GLUL	Glul
CACNA1E	Cacna1e
IER5	Ier5
STX6	Stx6
KIAA1614	BC034090
XPR1	Xpr1
ACBD6	Acbd6
LHX4	Lhx4
QSOX1	Qsox1
CEP350	Cep350
TOR1AIP1	Tor1aip1
TOR1AIP2	Tor1aip2
FAM163A	Fam163a
TDRD5	Tdrd5
NPHS2	Nphs2
AXDND1	Axdnd1
SOAT1	Soat1
ABL2	Abl2
TOR3A	Tor3a
FAM20B	Fam20b
RALGPS2	Ralgps2
ANGPTL1	Angptl1
TEX35	Tex35
RASAL2	Rasal2
CRYZL2P	Cryzl2
SEC16B	Sec16b
BRINP2	Brinp2
ASTN1	Astn1
PAPPA2	Pappa2
COP1	Cop1
TNR	Tnr
KIAA0040	4930523C07Rik
TNN	Tnn
MRPS14	Mrps14
CACYBP	Cacybp
RABGAP1L	Rabgap1l
GPR52	Gpr52
RC3H1	Rc3h1
SERPINC1	Serpinc1
ZBTB37	Zbtb37
GAS5	Gas5
DARS2	Dars2
CENPL	Cenpl
KLHL20	Klhl20
ANKRD45	Ankrd45
TEX50	Tex50
PRDX6	Prdx6
TNFSF4	Tnfsf4
TNFSF18	Tnfsf18
FASLG	Fasl
SUCO	Suco
C1orf105	4930558K02Rik
PIGC	Pigc
DNM3	Dnm3
carPer2nc.9851	2810442N19Rik
DNM3OS	Dnm3os
EEF1AKNMT	Eef1aknmt
VAMP4	Vamp4
MYOC	Myoc
MYOCOS	Myocos
PRRC2C	Prrc2c
FMO1	Fmo1
FMO2	Fmo2
FMO6P	Fmo6
MROH9	Mroh9
PRRX1	Prrx1
GORAB	Gorab
METTL11B	Mettl11b
KIFAP3	Kifap3
SCYL3	Scyl3
C1orf112	BC055324
METTL18	Mettl18
SELE	Sele
SELL	Sell
SELP	Selp
F5	F5
SLC19A2	Slc19a2
CCDC181	Ccdc181
BLZF1	Blzf1
NME7	Nme7
ATP1B1	Atp1b1
DPT	Dpt
XCL1	Xcl1
TBX19	Tbx19
SFT2D2	Sft2d2
TIPRL	Tiprl
GPR161	Gpr161
DCAF6	Dcaf6
MPC2	Mpc2
ADCY10	Adcy10
MPZL1	Mpzl1
RCSD1	Rcsd1
CREG1	Creg1
CD247	Cd247
POU2F1	Pou2f1
STYXL2	Dusp27
GPA33	Gpa33
MAEL	Mael
ILDR2	Ildr2
TADA1	Tada1
POGK	Pogk
carPer2nc.9943	Gm16701
FAM78B	Fam78b
UCK2	Uck2
ALDH9A1	Aldh9a1
MGST3	Mgst3
LRRC52	Lrrc52
RXRG	Rxrg
LMX1A	Lmx1a
PBX1	Pbx1
NUF2	Nuf2
RGS5	Rgs5
RGS4	Rgs4
CCDC190	Ccdc190
HSD17B7	Hsd17b7
carPer2nc.9981	3110045C21Rik
DDR2	Ddr2
UAP1	Uap1
UHMK1	Uhmk1
SH2D1B	Sh2d1b1
C1orf226	Gm7694
SPATA46	Spata46
NOS1AP	Nos1ap
OLFML2B	Olfml2b
ATF6	Atf6
DUSP12	Dusp12
FCRLB	Fcrlb
FCRLA	Fcrla
FCGR2B	Fcgr2b
FCGR3A	Fcgr4
FCGR2A	Fcgr3
CFAP126	Cfap126
SDHC	Sdhc
MPZ	Mpz
PCP4L1	Pcp4l1
TOMM40L	Tomm40l
APOA2	Apoa2
FCER1G	Fcer1g
NDUFS2	Ndufs2
ADAMTS4	Adamts4
B4GALT3	B4galt3
PPOX	Ppox
USP21	Usp21
UFC1	Ufc1
DEDD	Dedd
NIT1	Nit1
PFDN2	Pfdn2
KLHDC9	Klhdc9
NECTIN4	Nectin4
ARHGAP30	Arhgap30
USF1	Usf1
TSTD1	Tstd1
F11R	F11r
CD244	Cd244a
SLAMF7	Slamf7
CD48	Cd48
SLAMF1	Slamf1
CD84	Cd84
SLAMF6	Slamf6
VANGL2	Vangl2
NHLH1	Nhlh1
NCSTN	Ncstn
COPA	Copa
PEX19	Pex19
DCAF8	Dcaf8
PEA15	Pea15a
CASQ1	Casq1
ATP1A4	Atp1a4
ATP1A2	Atp1a2
IGSF8	Igsf8
KCNJ9	Kcnj9
KCNJ10	Kcnj10
PIGM	Pigm
SLAMF9	Slamf9
IGSF9	Igsf9
TAGLN2	Tagln2
CFAP45	Cfap45
VSIG8	Vsig8
SLAMF8	Slamf8
FCRL6	Fcrl6
DUSP23	Dusp23
FCER1A	Fcer1a
ACKR1	Ackr1
CADM3	Cadm3
SPTA1	Spta1
FMN2	Fmn2
GREM2	Grem2
RGS7	Rgs7
FH	Fh1
KMO	Kmo
OPN3	Opn3
WDR64	Wdr64
EXO1	Exo1
PLD5	Pld5
CEP170	Cep170
SDCCAG8	Sdccag8
AKT3	Akt3
ZBTB18	Zbtb18
C1orf100	1700016C15Rik
ADSS2	Adss
CATSPERE	Catspere1
DESI2	Desi2
COX20	Cox20
HNRNPU	Hnrnpu
EFCAB2	Efcab2
KIF26B	Kif26b
SMYD3	Smyd3
TFB2M	Tfb2m
CNST	Cnst
SCCPDH	Sccpdh
mRNA17525	Kif28
AHCTF1	Ahctf1
CDC42BPA	Cdc42bpa
COQ8A	Coq8a
PSEN2	Psen2
ITPKB	Itpkb
STUM	Stum
PARP1	Parp1
LIN9	Lin9
MIXL1	Mixl1
ACBD3	Acbd3
H3P6	H3f3a
SDE2	Sde2
LEFTY2	Lefty2
PYCR2	Pycr2
LEFTY1	Lefty1
TMEM63A	Tmem63a
EPHX1	Ephx1
NVL	Nvl
CNIH4	Cnih4
WDR26	Wdr26
carPer2nc.30107	Gm39717
CNIH3	Cnih3
DNAH14	Dnah14
LBR	Lbr
ENAH	Enah
SRP9	Srp9
DEGS1	Degs1
FBXO28	Fbxo28
TP53BP2	Trp53bp2
CAPN2	Capn2
CAPN8	Capn8
CCDC185	Ccdc185
SUSD4	Susd4
TLR5	Tlr5
DISP1	Disp1
BROX	Brox
AIDA	Aida
MIA3	Mia3
TAF1A	Taf1a
HHIPL2	Hhipl2
carPer2nc.30139	1700056E22Rik
DUSP10	Dusp10
HLX	Hlx
MTARC1	Mtarc1
MTARC2	Mtarc2
C1orf115	C130074G19Rik
MARK1	Mark1
RAB3GAP2	Rab3gap2
IARS2	Iars2
BPNT1	Bpnt1
EPRS1	Eprs
SLC30A10	Slc30a10
carPer2nc.30156	Gm34969
LYPLAL1	Lyplal1
TGFB2	Tgfb2
RRP15	Rrp15
carPer2nc.30164	A430105J06Rik
SPATA17	Spata17
GPATCH2	Gpatch2
ESRRG	Esrrg
USH2A	Ush2a
KCTD3	Kctd3
KCNK2	Kcnk2
CENPF	Cenpf
PTPN14	Ptpn14
SMYD2	Smyd2
PROX1	Prox1
RPS6KC1	Rps6kc1
ANGEL2	Angel2
VASH2	Vash2
FLVCR1	Flvcr1
SPATA45	Spata45
TATDN3	Tatdn3
NSL1	Nsl1
BATF3	Batf3
FAM71A	Fam71a
ATF3	Atf3
NENF	Nenf
PACC1	Pacc1
PPP2R5A	Ppp2r5a
DTL	Dtl
INTS7	Ints7
LPGAT1	Lpgat1
NEK2	Nek2
SLC30A1	Slc30a1
RD3	Rd3
TRAF5	Traf5
RCOR3	Rcor3
carPer2nc.9628	Gm10516
KCNH1	Kcnh1
HHAT	Hhat
SERTAD4	Sertad4
SYT14	Syt14
UTP25	Utp25
IRF6	Irf6
C1orf74	A130010J15Rik
TRAF3IP3	Traf3ip3
HSD11B1	Hsd11b1
G0S2	G0s2
LAMB3	Lamb3
CAMK1G	Camk1g
MIR205HG	Mir205hg
PLXNA2	Plxna2
CD34	Cd34
mir-29b-2	A330023F24Rik
CD46_2	Cd46
CR1	Cr2
carPer2nc.25421	Gm26752
PPP1R14C	Ppp1r14c
IYD	Iyd
PLEKHG1	Plekhg1
MTHFD1L	Mthfd1l
AKAP12	Akap12
ZBTB2	Zbtb2
RMND1	Rmnd1
ARMT1	Armt1
CCDC170	Ccdc170
ESR1	Esr1
SYNE1	Syne1
MYCT1	Myct1
VIP	Vip
FBXO5	Fbxo5
MTRF1L	Mtrf1l
RGS17	Rgs17
OPRM1	Oprm1
IPCEF1	Ipcef1
CNKSR3	Cnksr3
LRP11	Lrp11
PCMT1	Pcmt1
NUP43	Nup43
LATS1	Lats1
KATNA1	Katna1
GINM1	Ginm1
PPIL4	Ppil4
ZC3H12D	Zc3h12d
TAB2	Tab2
UST	Ust
SASH1	Sash1
SAMD5	Samd5
STXBP5	Stxbp5
ADGB	Adgb
RAB32	Rab32
GRM1	Grm1
SHPRH	Shprh
FBXO30	Fbxo30
EPM2A	Epm2a
UTRN	Utrn
STX11	Stx11
SF3B5	Sf3b5
PLAGL1	Plagl1
ZC2HC1B	Zc2hc1b
LTV1	Ltv1
PHACTR2	Phactr2
FUCA2	Fuca2
PEX3	Pex3
ADAT2	Adat2
AIG1	Aig1
HIVEP2	Hivep2
ADGRG6	Adgrg6
VTA1	Vta1
NMBR	Nmbr
CITED2	Cited2
TXLNB	Txlnb
HECA	Heca
ABRACL	Abracl
REPS1	Reps1
ECT2L	Ect2l
CCDC28A	Ccdc28a
NHSL1	Nhsl1
HEBP2	Hebp2
ARFGEF3	Arfgef3
PERP	Perp
TNFAIP3	Tnfaip3
OLIG3	Olig3
IFNGR1	Ifngr1
IL22RA2	Il22ra2
IL20RA	Il20ra
SLC35D3	Slc35d3
PEX7	Pex7
MAP3K5	Map3k5
MAP7	Map7
BCLAF1	Bclaf1
MTFR2	Mtfr2
PDE7B	Pde7b
AHI1	Ahi1
MYB	Myb
HBS1L	Hbs1l
ALDH8A1	Aldh8a1
SGK1	Sgk1
SLC2A12	Slc2a12
TBPL1	Tbpl1
TCF21	Tcf21
EYA4	Eya4
RPS12	Rps12
SLC18B1	Slc18b1
VNN3	Vnn3
VNN2	Vnn1
TAAR1	Taar1
TAAR2	Taar2
TAAR5	Taar5
STX7	Stx7
MOXD1	Moxd1
CCN2	Ccn2
ENPP1	Enpp1
ENPP3	Enpp3
MED23	Med23
ARG1	Arg1
AKAP7	Akap7
EPB41L2	Epb41l2
SMLR1	Smlr1
TMEM200A	Tmem200a
SAMD3	Samd3
L3MBTL3	L3mbtl3
ARHGAP18	Arhgap18
LAMA2	Lama2
PTPRK	Ptprk
THEMIS	Themis
C6orf58	2310057J18Rik
SOGA3	Soga3
KIAA0408	9330159F19Rik
ECHDC1	Echdc1
RNF146	Rnf146
RSPO3	Rspo3
CENPW	Cenpw
TRMT11	Trmt11
HINT3	Hint3
NCOA7	Ncoa7
HEY2	Hey2
HDDC2	Hddc2
TPD52L1	Tpd52l1
RNF217	Rnf217
NKAIN2	Nkain2
TRDN	Trdn
TRDN-AS1	D830005E20Rik
CLVS2	Clvs2
mRNA15050	Sult3a2
RSPH4A	Rsph4a
ZUP1	Zup1
KPNA5	LOC118567835
RWDD1	Rwdd1
CALHM4	Calhm4
TRAPPC3L	Trappc3l
CALHM5	Calhm5
CALHM6	Calhm6
DSE	Dse
TSPYL1	Tspyl1
TSPYL4	Tspyl4
NT5DC1	Nt5dc1
COL10A1	Col10a1
FRK	Frk
HS3ST5	Hs3st5
HDAC2	Hdac2
MARCKS	Marcks
RFPL4B	Rfpl4b
LAMA4	Lama4
FAM229B	Fam229b
TUBE1	Tube1
CCN6	Ccn6
FYN	Fyn
TRAF3IP2	Traf3ip2
TRAF3IP2-AS1	E130307A14Rik
REV3L	Rev3l
MFSD4B	Mfsd4b4
SLC16A10	Slc16a10
RPF2	Rpf2
GTF3C6	Gtf3c6
AMD1	Amd1
CDK19	Cdk19
SLC22A16	Slc22a16
DDO	Ddo
METTL24	Mettl24
CDC40	Cdc40
WASF1	Wasf1
GPR6	Gpr6
FIG4	Fig4
AK9	Ak9
ZBTB24	Zbtb24
MICAL1	Mical1
SMPD2	Smpd2
PPIL6	Ppil6
CD164	Cd164
C6orf185	Ccdc162
CEP57L1	Cep57l1
SESN1	Sesn1
ARMC2	Armc2
FOXO3	Foxo3
AFG1L	Afg1l
SNX3	Snx3
NR2E1	Nr2e1
carPer2nc.25754	Gm38491
OSTM1	Ostm1
SEC63	Sec63
SCML4	Scml4
SOBP	Sobp
PDSS2	Pdss2
BEND3	Bend3
MTRES1	Mtres1
CD24	Cd24a
QRSL1	Qrsl1
RTN4IP1	Rtn4ip1
CRYBG1	Crybg1
ATG5	Atg5
PRDM1	Prdm1
PREP	Prep
POPDC3	Popdc3
BVES	Bves
LIN28B	Lin28b
HACE1	Hace1
GRIK2	Grik2
ASCC3	Ascc3
SIM1	Sim1
LILRB1_2	Lilr4b
FAM162B	Fam162b
GPRC6A	Gprc6a
RFX6	Rfx6
VGLL2	Vgll2
ROS1	Ros1
DCBLD1	Dcbld1
GOPC	Gopc
carPer2nc.25650	Nepn
NUS1	Nus1
SLC35F1	Slc35f1
CEP85L	Cep85l
PLN	Pln
MCM9	Mcm9
ASF1A	Asf1a
FAM184A	Fam184a
MAN1A1	Man1a
TBC1D32	Tbc1d32
GJA1	Gja1
HSF2	Hsf2
SERINC1	Serinc1
PKIB	Pkib
FABP7	Fabp7
SMPDL3A	Smpdl3a
GCC2	Gcc2
LIMS1	Lims1
RANBP2	Ranbp2
CCDC138	Ccdc138
EDAR	Edar
SH3RF3	Sh3rf3
SEPTIN10	Septin10
SOWAHC	Sowahc
P4HA1	P4ha1
PLA2G12B	Pla2g12b
OIT3	Oit3
MCU	Mcu
MICU1	Micu1
DNAJB12	Dnajb12
DDIT4	Ddit4
ANAPC16	Anapc16
ASCC1	Ascc1
SPOCK2	Spock2
CHST3	Chst3
PSAP	Psap
CDH23	Cdh23
VSIR	Vsir
C10orf105	Gm17455
SLC29A3	Slc29a3
UNC5B	Unc5b
PCBD1	Pcbd1
SGPL1	Sgpl1
TBATA	Tbata
ADAMTS14	Adamts14
PRF1	Prf1
PALD1	Pald1
NODAL	Nodal
EIF4EBP2	Eif4ebp2
LRRC20	Lrrc20
NPFFR1	Npffr1
PPA1	Ppa1
carPer2nc.2862	1700022H01Rik
SAR1A	Sar1a
TYSND1	Tysnd1
AIFM2	Aifm2
MACROH2A2	Macroh2a2
COL13A1	Col13a1
FAM241B	Fam241b
NEUROG3	Neurog3
TSPAN15	Tspan15
TACR2	Tacr2
HK1	Hk1
HKDC1	Hkdc1
SUPV3L1	Supv3l1
carPer2nc.2847	4930507D05Rik
VPS26A	Vps26a
SRGN	Srgn
KIFBP	Kifbp
DDX21	Ddx21
DDX50	Ddx50
STOX1	Stox1
CCAR1	Ccar1
TET1	Tet1
SLC25A16	Slc25a16
DNA2	Dna2
RUFY2	Rufy2
HNRNPH3	Hnrnph3
PBLD	Pbld1
ATOH7	Atoh7
MYPN	Mypn
HERC4	Herc4
SIRT1	Sirt1
DNAJC12	Dnajc12
HI650153_gene	n-TStga3
CTNNA3	Ctnna3
LRRTM3	Lrrtm3
REEP3	Reep3
JMJD1C	Jmjd1c
NRBF2	Nrbf2
EGR2	Egr2
ADO	Ado
ZNF365	Zfp365
RTKN2	Rtkn2
ARID5B	Arid5b
CABCOCO1	Cabcoco1
TMEM26	Tmem26
RHOBTB1	Rhobtb1
CDK1	Cdk1
ANK3	Ank3
CCDC6	Ccdc6
MRLN	Mrln
SLC16A9	Slc16a9
FAM13C	Fam13c
PHYHIPL	Phyhipl
BICC1	Bicc1
TFAM	Tfam
UBE2D1	Ube2d1
CISD1	Cisd1
IPMK	Ipmk
ZWINT	Zwint
PCDH15	Pcdh15
RSPH14	Rsph14
GNAZ	Gnaz
RAB36	Rab36
BCR	Bcr
SPECC1L	Specc1l
ADORA2A	Adora2a
UPB1	Upb1
GUCD1	Gucd1
SNRPD3	Snrpd3
LRRC75B	Lrrc75b
GGT1	Ggt1
GGT5	Ggt5
SUSD2	Susd2
CABIN1	Cabin1
DDTL	Gstt3
GSTT1	Gstt1
GSTT4	Gstt4
GSTT2	Gstt2
MIF	Mif
DERL3	Derl3
SMARCB1	Smarcb1
MMP11	Mmp11
CHCHD10	Chchd10
VPREB3	Vpreb3
SLC5A4	Slc5a4b
PRMT2	Prmt2
S100B	S100b
DIP2A	Dip2a
PCNT	Pcnt
C21orf58	2610028H24Rik
YBEY	Ybey
MCM3AP	Mcm3ap
LSS	Lss
SPATC1L	Spatc1l
FTCD	Ftcd
COL6A2	Col6a2
COL6A1	Col6a1
PCBP3	Pcbp3
SLC19A1	Slc19a1
COL18A1	Col18a1
POFUT2	Pofut2
ADARB1	Adarb1
FAM207A	Fam207a
ITGB2	Itgb2
PTTG1IP	Pttg1ip
SUMO3	Sumo3
UBE2G2	Ube2g2
TSPEAR	Tspear
LRRC3	Lrrc3
TRPM2	Trpm2
CFAP410	Cfap410
PFKL	Pfkl
AIRE	Aire
DNMT3L	Dnmt3l
ICOSLG	Icosl
GATD3A	Gatd3a
PWP2	Pwp2
TRAPPC10	Trappc10
AGPAT3	Agpat3
RRP1	Rrp1
CSTB	Cstb
PDXK	Pdxk
ILVBL	Ilvbl
SYDE1	Syde1
CASP14	Casp14
CCDC105	Ccdc105
SLC1A6	Slc1a6
PLPP2	Plpp2
MIER2	Mier2
THEG	Theg
C2CD4C	C2cd4c
SHC2	Shc2
ODF3L2	Odf3l2
MADCAM1	Madcam1
TPGS1	Tpgs1
CDC34	Cdc34
GZMM	Gzmm
BSG	Bsg
HCN2	Hcn2
POLRMT	Polrmt
FGF22	Fgf22
RNF126	Rnf126
FSTL3	Fstl3
PRSS57	Prss57
PALM	Palm
MISP	Misp
PTBP1	Ptbp1
PLPPR3	Plppr3
PRTN3	Prtn3
ELANE	Elane
CFD	Cfd
MED16	Med16
R3HDM4	R3hdm4
KISS1R	Kiss1r
ARID3A	Arid3a
WDR18	Wdr18
GRIN3B	Grin3b
TMEM259	Tmem259
CNN2	Cnn2
ARHGAP45	Arhgap45
POLR2E	Polr2e
GPX4	Gpx4
SBNO2	Sbno2
STK11	Stk11
CBARP	Cbarp
ATP5F1D	Atp5d
MIDN	Midn
CIRBP	Cirbp
FAM174C	Fam174c
EFNA2	Efna2
PWWP3A	Pwwp3a
NDUFS7	Ndufs7
GAMT	Gamt
DAZAP1	Dazap1
RPS15	Rps15
APC2	Apc2
C19orf25	2310011J03Rik
PCSK4	Pcsk4
REEP6	Reep6
ADAMTSL5	Adamtsl5
PLK5	Plk5
MEX3D	Mex3d
MBD3	Mbd3
UQCR11	Uqcr11
TCF3	Tcf3
ONECUT3	Onecut3
ATP8B3	Atp8b3
REXO1	Rexo1
KLF16	Klf16
ABHD17A	Abhd17a
SCAMP4	Scamp4
ADAT3	Adat3
CSNK1G2	Csnk1g2
BTBD2	Btbd2
MKNK2	Mknk2
MOB3A	Mob3a
IZUMO4	Izumo4
AP3D1	Ap3d1
DOT1L	Dot1l
PLEKHJ1	Plekhj1
SF3A2	Sf3a2
AMH	Amh
JSRP1	Jsrp1
OAZ1	Oaz1
LINGO3	Lingo3
LSM7	Lsm7
SPPL2B	Sppl2b
TMPRSS9	Tmprss9
TIMM13	Timm13
LMNB2	Lmnb2
GADD45B	Gadd45b
GNG7	Gng7
DIRAS1	Diras1
SLC39A3	Slc39a3
SGTA	Sgta
THOP1	Thop1
CREB3L3	Creb3l3
MAP2K2	Map2k2
ZBTB7A	Zbtb7a
PIAS4	Pias4
EEF2	Eef2
DAPK3	Dapk3
NMRK2	Nmrk2
ATCAY	Atcay
ZFR2	Zfr2
MATK	Matk
MRPL54	Mrpl54
APBA3	Apba3
TJP3	Tjp3
PIP5K1C	Pip5k1c
CACTIN	Cactin
TBXA2R	Tbxa2r
GIPC3	Gipc3
HMG20B	Hmg20b
MFSD12	Mfsd12
C19orf71	4930404N11Rik
FZR1	Fzr1
DOHH	Dohh
AC005551.1	Gm48552
SMIM24	Smim24
NFIC	Nfic
CELF5	Celf5
NCLN	Ncln
S1PR4	S1pr4
GNA15	Gna15
GNA11	Gna11
TLE5	Tle5
TLE2	Tle2
TLE6	Tle6
ZNF77	BC025920
SIRT6	Sirt6
ANKRD24	Ankrd24
C12orf73	1190007I07Rik
TDG	Tdg
GLT8D2	Glt8d2
HCFC2	Hcfc2
NFYB	Nfyb
TXNRD1	Txnrd1
CHST11	Chst11
SLC41A2	Slc41a2
NOPCHAP1	D10Wsu102e
ALDH1L2	Aldh1l2
WASHC4	Washc4
APPL2	Appl2
C12orf75	1500009L16Rik
NUAK1	Nuak1
CKAP4	Ckap4
TCP11L2	Tcp11l2
POLR3B	Polr3b
RFX4	Rfx4
RIC8B	Ric8b
C12orf23	Tmem263
MTERFD3	Mterf2
CRY1	Cry1
BTBD11	Btbd11
PWP1	Pwp1
PRDM4	Prdm4
ASCL4	Ascl4
RTCB	Rtcb
carPer2nc.27666	Gm48175
BPIFC	Bpifc
FBXO7	Fbxo7
SYN3	Syn3
TIMP3	Timp3
HSP90B1	Hsp90b1
TTC41P	Ttc41
NT5DC3	Nt5dc3
STAB2	Stab2
C12orf42	1700113H08Rik
ASCL1	Ascl1
PAH	Pah
IGF1	Igf1
PMCH	Pmch
PARPBP	Parpbp
NUP37	Nup37
WASHC3	Washc3
DRAM1	Dram1
GNPTAB	Gnptab
SYCP3	Sycp3
CHPT1	Chpt1
MYBPC1	Mybpc1
SPIC	Spic
ARL1	Arl1
UTP20	Utp20
SLC5A8	Slc5a8
ANO4	Ano4
GAS2L3	Gas2l3
NR1H4	Nr1h4
SLC17A8	Slc17a8
SCYL2	Scyl2
ACTR6	Actr6
UHRF1BP1L	Uhrf1bp1l
ANKS1B	Anks1b
APAF1	Apaf1
IKBIP	Ikbip
SLC25A3	Slc25a3
TMPO	Tmpo
RMST	Rmst
NEDD1	Nedd1
C12orf63	Cfap54
CDK17	Cdk17
ELK3	Elk3
LTA4H	Lta4h
HAL	Hal
AMDHD1	Amdhd1
CCDC38	Ccdc38
SNRPF	Snrpf
carPer2nc.13470	4933408J17Rik
NTN4	Ntn4
USP44	Usp44
METAP2	Metap2
VEZT	Vezt
FGD6	Fgd6
NR2C1	Nr2c1
NDUFA12	Ndufa12
TMCC3	Tmcc3
CEP83-DT	Cep83os
CEP83	Cep83
PLXNC1	Plxnc1
CRADD	Cradd
SOCS2	Socs2
MRPL42	Mrpl42
UBE2N	Ube2n
NUDT4	Nudt4
EEA1	Eea1
PLEKHG7	Plekhg7
BTG1	Btg1
DCN	Dcn
LUM	Lum
KERA	Kera
EPYC	Epyc
CCER1	Ccer1
ATP2B1-AS1	LOC118567814
ATP2B1	Atp2b1
POC1B	Poc1b
GALNT4	Galnt4
DUSP6	Dusp6
KITLG	Kitl
TMTC3	Tmtc3
CEP290	Cep290
C12orf29	4930430F08Rik
C12orf50	1700017N19Rik
MGAT4C	Mgat4c
NTS	Nts
RASSF9	Rassf9
ALX1	Alx1
LRRIQ1	Lrriq1
SLC6A15	Slc6a15
TMTC2	Tmtc2
carPer2nc.20137	Gm15663
METTL25	Mettl25
CCDC59	Ccdc59
PPFIA2	Ppfia2
ACSS3	Acss3
LIN7A	Lin7a
MYF5	Myf5
MYF6	Myf6
PTPRQ	Ptprq
OTOGL	Otogl
PPP1R12A	Ppp1r12a
PAWR	Pawr
SYT1	Syt1
NAV3	Nav3
E2F7	E2f7
CSRP2	Csrp2
ZDHHC17	Zdhhc17
OSBPL8	Osbpl8
BBS10	Bbs10
NAP1L1	Nap1l1
PHLDA1	Phlda1
KRR1	Krr1
GLIPR1	Glipr1
GLIPR1L1	Glipr1l1
GLIPR1L2	Glipr1l2
CAPS2	Caps2
KCNC2	Kcnc2
ATXN7L3B	Atxn7l3b
TRHDE	Trhde
TPH2	Tph2
TBC1D15	Tbc1d15
RAB21	Rab21
TMEM19	Tmem19
THAP2	Thap2
ZFC3H1	Zfc3h1
LGR5	Lgr5
TSPAN8	Tspan8
PTPRR	Ptprr
PTPRB	Ptprb
KCNMB4	Kcnmb4
CNOT2	Cnot2
PRANCR	5330438D12Rik
C12orf28	Myrfl
RAB3IP	Rab3ip
BEST3	Best3
LRRC10	Lrrc10
CCT2	Cct2
FRS2	Frs2
YEATS4	Yeats4
LYZ	Lyz2
CPSF6	Cpsf6
CPM	Cpm
MDM2	Mdm2
SLC35E3	Slc35e3
NUP107	Nup107
RAP1B	Rap1b
MDM1	Mdm1
IL22	Il22
IFNG	Ifng
DYRK2	Dyrk2
CAND1	Cand1
GRIP1	Grip1
HELB	Helb
IRAK3	Irak3
TMBIM4	Tmbim4
LLPH	Llph
HMGA2	Hmga2
MSRB3	Msrb3
LEMD3	Lemd3
WIF1	Wif1
TBC1D30	Tbc1d30
GNS	Gns
RASSF3	Rassf3
TBK1	Tbk1
XPOT	Xpot
KICS2	BC048403
SRGAP1	Srgap1
RXYLT1	Rxylt1
AVPR1A	Avpr1a
PPM1H	Ppm1h
hsa-let-7i	Mirlet7i
MON2	Mon2
USP15	Usp15
TAFA2	Tafa2
SLC16A7	Slc16a7
LRIG3	Lrig3
ATP23	Atp23
CTDSP2	Ctdsp2
AVIL	Avil
TSFM	Tsfm
EEF1AKMT3	Eef1akmt3
METTL1	Mettl1
CYP27B1	Cyp27b1
MARCHF9	Marchf9
CDK4	Cdk4
TSPAN31	Tspan31
carPer2nc.12763	A730063M14Rik
AGAP2	Agap2
OS9	Os9
B4GALNT1	B4galnt1
SLC26A10	Slc26a10
ARHGEF25	Arhgef25
DTX3	Dtx3
carPer2nc.12774	F420014N23Rik
PIP4K2C	Pip4k2c
KIF5A	Kif5a
DCTN2	Dctn2
MBD6	Mbd6
DDIT3	Ddit3
MARS1	Mars1
ARHGAP9	Arhgap9
GLI1	Gli1
INHBE	Inhbe
INHBC	Inhbc
R3HDM2	R3hdm2
STAC3	Stac3
NDUFA4L2	Ndufa4l2
SHMT2	Shmt2
NXPH4	Nxph4
LRP1	Lrp1
STAT6	Stat6
NAB2	Nab2
NEMP1	Nemp1
MYO1A	Myo1a
TAC3	Tac2
ZBTB39	Zbtb39
GPR182	Gpr182
RDH16	Rdh1
SDR9C7	Sdr9c7
PRIM1	Prim1
NACA	Naca
PTGES3	Ptges3
ATP5F1B	Atp5b
BAZ2A	Baz2a
RBMS2	Rbms2
GLS2	Gls2
SPRYD4	Spryd4
MIP	Mip
TIMELESS	Timeless
APOF	Apof
STAT2	Stat2
IL23A	Il23a
PAN2	Pan2
CNPY2	Cnpy2
CS	Cs
COQ10A	Coq10a
ANKRD52	Ankrd52
SLC39A5	Slc39a5
NABP2	Nabp2
RNF41	Rnf41
SMARCC2	Smarcc2
MYL6	Myl6
MYL6B	Myl6b
ESYT1	Esyt1
ZC3H10	Zc3h10
RPL41	Rpl41
PA2G4	Pa2g4
ERBB3	Erbb3
RPS26	Rps26
IKZF4	Ikzf4
SUOX	Suox
RAB5B	Rab5b
CDK2	Cdk2
PMEL	Pmel
DGKA	Dgka
PYM1	Pym1
MMP19	Mmp19
TMEM198B	Tmem198b
DNAJC14	Dnajc14
ORMDL2	Ormdl2
SARNP	Sarnp
GDF11	Gdf11
CD63	Cd63
RDH5	Rdh5
BLOC1S1	Bloc1s1
ITGA7	Itga7
mRNA7489	Olfr763
OR2AP1	Olfr765
mRNA7492	Olfr769
OR6C74	Olfr782
OR6C70	Olfr815
mRNA7506	Olfr247
OR9K2	Olfr826
NEUROD4	Neurod4
TESPA1	Tespa1
EIF4ENIF1	Eif4enif1
DRG1	Drg1
PATZ1	Patz1
PIK3IP1	Pik3ip1
LIMK2	Limk2
RNF185	Rnf185
PLA2G3	Pla2g3
INPP5J	Inpp5j
SELENOM	Selenom
SMTN	Smtn
TUG1	Tug1
MORC2	Morc2a
OSBP2	Osbp2
C5orf52	4921536K21Rik
DUSP18	Dusp18
SLC35E4	Slc35e4
TCN2	Tcn2
PES1	Pes1
GAL3ST1	Gal3st1
SEC14L4	Sec14l4
SEC14L3	Sec14l3
MTFP1	Mtfp1
SEC14L2	Sec14l2
RNF215	Rnf215
CCDC157	Ccdc157
SF3A1	Sf3a1
TBC1D10A	Tbc1d10a
CASTOR1	Castor1
OSM	Osm
LIF	Lif
HORMAD2	Hormad2
MTMR3	Mtmr3
ASCC2	Ascc2
UQCR10	Uqcr10
ZMAT5	Zmat5
CABP7	Cabp7
NF2	Nf2
NIPSNAP1	Nipsnap1
THOC5	Thoc5
NEFH	Nefh
AP1B1	Ap1b1
RASL10A	Rasl10a
GAS2L1	Gas2l1
EWSR1	Ewsr1
RHBDD3	Rhbdd3
EMID1	Emid1
KREMEN1	Kremen1
ZNRF3	Znrf3
XBP1	Xbp1
CCDC117	Ccdc117
MRPS24	Mrps24
URGCP	Urgcp
UBE2D4	Ube2d-ps
DBNL	Dbnl
PGAM2	Pgam2
POLM	Polm
AEBP1	Aebp1
POLD2	Pold2
MYL7	Myl7
GCK	Gck
YKT6	Ykt6
CAMK2B	Camk2b
NUDCD3	Nudcd3
NPC1L1	Npc1l1
DDX56	Ddx56
TMED4	Tmed4
OGDH	Ogdh
ZMIZ2	Zmiz2
PPIA	Ppia
H2AZ2	H2az2
PURB	Purb
MYO1G	Myo1g
CCM2	Ccm2
NACAD	Nacad
TBRG4	Tbrg4
ADCY1	Adcy1
CCDC201	Ccdc201
IGFBP1	Igfbp1
IGFBP3	Igfbp3
TNS3	Tns3
PKD1L1	Pkd1l1
HUS1	Hus1
SUN3	Sun3
UPP1	Upp1
ABCA13	Abca13
VWC2	Vwc2
ZPBP	Zpbp
SPATA48	Spata48
IKZF1	Ikzf1
FIGNL1	Fignl1
DDC	Ddc
GRB10	Grb10
COBL	Cobl
POM121L12	Pom121l12
VSTM2A	Vstm2a
SEC61G	Sec61g
EGFR	Egfr
FBXO48	Fbxo48
PLEK	Plek
CNRIP1	Cnrip1
PPP3R1	Ppp3r1
PNO1	Pno1
DNAAF10	Wdr92
C1D	C1d
ETAA1	Etaa1
LINC01798	Gm28401
carPer2nc.5855	8430419K02Rik
MEIS1	Meis1
[truncated: 15,690 more rows]
